# Supplementary material for: Structural basis for Parkinson’s disease-linked LRRK2’s binding to microtubules
Source: Nat Struct Mol Biol. 2022 Dec 12;29(12):1196–207. doi: 10.1038/s41594-022-00863-y (PMC9758056; doi:10.1038/s41594-022-00863-y)
Supplement: Source Data Fig. 2 — Statistical Source Data [file 41594_2022_863_MOESM5_ESM.xlsx]

## Sheet: Figure 2c
Figure 2c	% of cells with GFP-LRRK2 Filaments								DMSO	DMSO	DMSO	MLi-2 (500nM)	MLi-2 (500nM)	MLi-2 (500nM)
Drug (2 hr treatment)	DMSO	DMSO	DMSO	MLi-2 (500nM)	MLi-2 (500nM)	MLi-2 (500nM)			WT	L2343D	S2345D	WT	L2343D	S2345D
GFP-LRRK2 Construct	WT	L2343D	S2345D	WT	L2343D	S2345D			0	0	0	48.6667	23.4568	0
Mean	0	0.574369	0.164204	42.8916	54.1672	0.131062			0	0	0	40.9396	42.4657	0.917431
SEM	0	0.352183	0.164204	3.67534	9.23353	0.131062			0	0	0	28.5714	64.3478	0
n (replicates)	7	5	7	7	5	7			0	1.37931	1.14942	33.3333	71.2919	0
Independent Experiments	4	3	4	4	3	4			0	1.49254	0	47.3684	69.2737	0
total number of cells	824	624	956	871	772	952			0		0	43.8849		0
									0		0	57.4766		0

## Sheet: Figure 2d
Figure 2d	pRab10/total GFP-Rab10 signal (normalized to average of WT)						WT	L2343D	S2345D	I2020T
GFP-LRRK2 Construct	WT	L2343D	S2345D	I2020T			0.287203	0.425977	0.461569	0.935353
Mean	1	1.43081	1.3566	2.26874			0.314979	0.42924	0.401472	0.736975
SEM	0.148066	0.179601	0.164732	0.297019			0.419873	0.646601	0.652181	1.15998
n (replicates)	12	13	13	11			1.05281	1.54132	1.82733	2.43872
Independent Experiments	5	5	5	4			1.07482	1.5272	1.67521	2.28014
							1.45461	2.06599	2.41145	3.61519
							1.17581	1.73688	1.517	3.13549
							1.82694	2.55474	2.00863	3.53832
							1.34106	1.75622	1.46199	2.60686
							0.653228	1.04872	1.03834	2.1303
							0.790554	1.20633	1.27703	2.37884
							1.60812	1.84415	1.44176
								1.81711	1.46183

## Sheet: Figure 2e
Figure 2e	% of cells with GFP-LRRK2 Filaments								DMSO	DMSO	DMSO	MLi-2 (500nM)	MLi-2 (500nM)	MLi-2 (500nM)
Drug (2 hr treatment)	DMSO	DMSO	DMSO	MLi-2 (500nM)	MLi-2 (500nM)	MLi-2 (500nM)			WT	R1731L	R1731D	WT	R1731L	R1731D
GFP-LRRK2 Construct	WT	R1731L	R1731D	WT	R1731L	R1731D			0	0	0	53	7.24638	0
Mean	0.081103	0	0	49.0286	13.4015	0.338983			0	0	0	48.2759	9.6	0
SEM	0.081103	0	0	1.90443	1.95967	0.338983			0	0	0	50.5319	7.92079	0
n (replicates)	9	7	5	9	7	5			0	0	0	56.0976	14.0496	0
Independent Experiments	5	4	3	5	4	3			0	0	0	43.2432	16.4384	1.69491
total number of cells	1374	835	776	1457	828	798			0.729927	0		41.3793	19.6078
									0	0		47.3684	18.9474
									0			43.8849
									0			57.4766

## Sheet: Figure 2f
Figure 2f	pRab10/total GFP-Rab10 signal (normalized to average of WT)						WT	R1731L	R1731D	I2020T
GFP-LRRK2 Construct	WT	R1731L	R1731D	I2020T			0.526019	1.10684	1.00507	1.67441
Mean	1	1.83324	1.9863	2.34216			0.611235	1.26531	1.02672	1.77326
SEM	0.162495	0.220371	0.413093	0.362149			0.797517	1.73282	1.88041	1.49393
n (replicates)	12	13	6	11			0.818316	1.85246	1.57836	2.1164
Independent Experiments	6	6	3	5			1.85972	3.38935	3.36452	2.85721
							0.694137	1.19844	3.06271	1.77443
							0.630733	1.09151		1.73992
							0.665316	1.17999		1.48722
							0.633996	1.25343		1.56914
							1.28764	1.90426		4.80913
							1.16781	1.98059		4.46866
							2.30756	2.70687
								3.17031

## Sheet: Figure 2g
Figure 2g	Normalized fraction microtubule bound						WT	R1731D	S2345D	R1731D/S2345D
LRRK2(RCKW) Construct	WT	R1731D	S2345D	R1731D/S2345D			0.730769	0.353571	0.642405	0.163934
Mean	0.691443	0.349367	0.541517	-0.0926899			0.654596	0.397959	0.518182	-0.629518
Median	0.718254	0.364286	0.516444	0.047412			0.576	0.375	0.490775	0.0680751
SEM	0.0202999	0.0276697	0.0341767	0.181235			0.660526	0.270936	0.514706	0.026749
n (replicates)	8	4	4	4			0.72314
							0.721277
							0.75
							0.715232

## Sheet: Figure 2h
Figure 2h	Kinesin % Motility							0 nM	WT 50nM	R1731D 50nM	S2345D 50 nM	R1731D/S2345D 50 nM
Construct and [RCKW]	0 nM	WT 50nM	R1731D 50nM	S2345D 50 nM	R1731D/S2345D 50 nM			70.3704	7.05128	66.6667	8.75	60.7843
Mean	71.1728	14.1561	71.8258	11.5716	70.294			66.6667	5.78035	71.0145	9.01639	69.6429
SD(+/-)	7.22343	6.80079	6.97409	4.32304	6.27483			79.0698	8.52713	73.1707	13.2075	67.1141
n (microtubules)	40	40	20	20	20			62.8571	10.2362	77.7778	8.21918	78.125
Independent Experiments	4	4	2	2	2			74.1935	6.59341	85.7143	13.6752	67.5824
								92.3077	15.3846	81.4815	11.2069	57.7465
								76.9231	22.2222	79.3651	7.69231	72.1311
								68.8525	22.8571	72.4638	12.5	71.6418
								75.3623	17.9245	53.9683	11.2994	65.0485
								74.5763	13.9535	64.4737	9.90099	63.8037
								70.3704	8.10811	69.6078	4.54545	71.9512
								65.9341	10.6667	69.1667	7.47664	70.8333
								65.3061	16.6667	73.4694	8	77.6596
								75	13.8462	70	10.3774	66.6667
								54.7619	22.5806	67.1756	9.80392	79.2079
								74.359	25	76.8657	20	63.7931
								81.5385	21.978	69.8276	10.1695	75.4386
								74.1935	25.8065	66.4	17.5439	76.4706
								73.3333	17.9487	69.7248	18.75	70.4918
								68.1818	20.7207	78.1818	19.2982	79.7468
								57.7465	4.10959
								66.0714	4.7619
								62.5	3.7037
								69.2308	9.67742
								57.5221	2.66667
								70.6667	21.1111
								74.1379	12.8049
								77.6119	11.1111
								77.6316	11.1111
								68.3453	9.41176
								63.871	6.25
								64.4444	15
								67.1233	12
								71.2121	18.1818
								73.0769	22.9167
								70.7317	8.92857
								79.1045	23.75
								75	24
								78.9474	14.4231
								77.7778	16.4706

## Sheet: Figure 2i
Figure 2i	Kinesin Run Lengths						0 nM	WT 50nM	R1731D 50 nM	S2345D 50nM	R1731D/S2345D 50nM
Construct and [RCKW]	0 nM	WT 50nM	R1731D 50 nM	S2345D 50nM	R1731D/S2345D 50nM		0.849841	0.810748	0.850469	0.811062	0.81169
Tau +/- 95% Confidence intervals (microns)	1.427 ± 0.007	0.7611 ± 0.0076	1.676 ± 0.018	0.691 ± 0.0139	1.9 ± 0.013		0.849841	0.810748	0.889248	0.811062	0.850312
R2	0.9987	0.9988	0.9969	0.9979	0.9984		0.849841	0.84937	0.889248	1.08142	0.850312
n (kinesin motile events)	1902	516	1276	219	1478		0.888463	0.926614	0.889248	1.19728	1.00496
Independent Experiments	4	4	2	2	2		0.927085	1.0811	1.00511	1.35177	1.0822
							1.00433	1.15835	1.08251	1.73799	1.15945
							1.00433	1.15835	1.12114	1.9311	1.19807
							1.00433	1.58303	1.15976	0.888777	1.27547
							1.04295	1.77598	1.19838	0.888777	1.27547
							1.04295	1.89185	1.23716	0.888777	1.31409
							1.08157	2.66413	1.35303	1.0048	1.31409
							1.08157	0.850155	1.3918	1.04342	1.31409
							1.08157	0.888777	1.43043	1.23653	1.31409
							1.1202	0.888777	1.58507	1.31393	1.42996
							1.15882	0.927399	1.66232	1.4298	1.42996
							1.15882	0.966021	1.7011	1.54567	1.42996
							1.19744	1.0048	1.77834	1.66169	1.54598
							1.27468	1.19791	1.81696	2.3572	1.5846
							1.27468	1.35255	1.89436	0.849684	1.62322
							1.35193	1.77755	2.04901	0.926928	1.662
							1.42917	2.47322	2.16487	0.926928	1.70062
							1.58366	0.849684	2.20365	1.04279	1.73925
							1.62228	0.888306	2.43554	1.19728	1.73925
							1.6609	0.96555	2.47416	1.19728	1.73925
							1.85401	0.96555	2.51294	1.31315	1.73925
							1.93126	1.04279	2.97688	1.39039	1.77787
							2.04712	1.15866	3.0155	1.42901	1.81649
							2.3561	1.46764	3.17014	1.66075	1.89389
							2.43334	1.54488	4.05924	1.66075	1.93251
							3.28318	2.89649	4.36852	1.66075	1.93251
							4.017	3.12823	4.44593	1.96972	1.93251
							4.05562	0.927556	5.99222	2.35594	1.93251
							4.7896	0.966178	5.99222	0.811219	1.97114
							8.8066	1.0048	7.38402	0.927085	2.00976
							8.88385	1.0048	7.69331	0.965864	2.087
							13.8666	1.04342	14.1495	0.965864	2.087
							14.5619	1.04342	0.81169	1.00449	2.1644
							15.5275	1.08204	0.850312	1.04311	2.20302
							0.888306	1.19807	0.927713	1.15897	2.24165
							0.96555	1.23669	1.0822	1.27484	2.31905
							1.11988	1.23669	1.0822	1.31346	2.39629
							1.1585	1.27531	1.12098	1.42933	2.47354
							1.19712	1.73909	1.19822	1.46795	2.51216
							1.19712	2.31873	1.23685	1.89295	2.74405
							1.39024	0.81169	1.23685	0.810905	2.82145
							1.39024	0.889091	1.27547	0.810905	2.86007
							1.58335	1.04358	1.27547	0.849527	2.89869
							1.58335	1.19822	1.27547	0.965393	2.97594
							1.66059	1.31425	1.27547	0.965393	3.32385
							1.69921	1.43011	1.35287	1.00402	3.55574
							1.93094	0.849998	1.39149	1.04264	3.59436
							2.16268	1.00449	1.43011	1.08126	3.82625
							2.16268	1.15897	1.62338	1.11988	3.94227
							2.27854	1.58397	1.62338	1.1585	4.90845
							2.35579	1.58397	1.662	1.58335	5.79738
							2.47165	1.73846	1.662	1.73783	6.02927
							2.51027	2.74295	1.70062	2.04681	6.22254
							2.54889	2.78157	1.81665	2.16252	6.91821
							3.20547	0.810748	1.81665	2.39425	9.23725
							3.7074	0.84937	1.97129	2.62598	11.2084
							4.75019	0.887992	2.08716	0.810905	13.9138
							5.90869	0.965236	2.31905	0.849527	15.6917
							7.87826	1.00386	2.39645	0.926771	0.811533
							9.42314	1.11972	2.58971	0.965393	0.888934
							0.888306	1.11972	2.62834	0.965393	0.927556
							1.00417	1.15835	2.62834	1.00402	0.927556
							1.00417	1.19697	2.8216	1.11988	0.927556
							1.00417	1.23559	3.01487	1.27437	0.927556
							1.08142	1.27405	3.09212	1.27437	1.04342
							1.19728	1.27405	3.44003	1.35161	1.08204
							1.19728	1.31268	3.55589	1.42886	1.15945
							1.2359	1.31268	3.86518	1.73783	1.19807
							1.2359	1.3513	3.90381	2.39425	1.19807
							1.2359	1.38992	3.94243	0.811219	1.23669
							1.35177	1.42854	4.40636	0.811219	1.23669
							1.39039	1.50579	4.63825	0.849841	1.23669
							1.42901	1.54441	5.25667	1.04295	1.27531
							1.54488	1.58303	6.02974	1.08157	1.27531
							1.5835	1.62165	6.22301	1.89279	1.31393
							1.73799	1.73736	6.57076	5.13767	1.42996
							1.89248	1.93047	7.18919	1.00402	1.42996
							2.16283	2.00772	13.7213	1.11988	1.46858
							2.54905	2.04634	17.1614	1.11988	1.54582
							2.66492	2.08496	17.2001	1.1585	1.54582
							2.74216	2.35516	21.761	1.27437	1.54582
							2.93527	2.39378	0.811847	1.31299	1.58444
							3.47614	2.4324	0.966492	1.50594	1.66185
							3.78511	3.16606	1.08251	1.89216	1.70047
							3.97822	0.850155	1.15992	2.20114	1.73909
							4.13271	0.850155	1.23716	2.85756	1.73909
							5.21413	0.850155	1.31566	3.08929	1.81633
							6.06381	0.888777	1.35318	0.849998	1.81633
							7.68593	0.888777	1.35318	0.965864	1.85495
							8.84459	0.927399	1.35318	1.04311	1.89373
							9.73306	0.927399	1.3918	1.15897	1.97098
							10.3124	0.966021	1.43043	1.35224	1.97098
							11.0076	1.00464	1.43043	1.39086	2.0096
							11.3166	1.08189	1.43043	1.39086	2.12547
							1.04264	1.15929	1.54645	1.39086	2.12547
							1.1585	1.23653	1.58523	1.42948	2.16425
							1.1585	1.31378	1.66247	1.58397	2.20287
							1.19712	1.3524	1.7785	1.6226	2.58924
							1.23575	1.3524	1.7785	1.69984	2.62787
							1.42886	1.3524	2.01038	1.89311	2.70527
							1.46748	1.39102	2.35845	2.2407	2.74389
							1.5061	1.42964	2.59034	2.43397	2.78251
							1.54472	1.50704	2.93825	2.51121	2.78251
							2.00819	1.66153	3.01566	2.78157	2.82113
							2.00819	1.66153	3.71164	3.36106	2.97578
							2.16268	1.70015	3.75026	4.44279	3.0144
							2.23992	1.73877	4.05955	0.810905	3.09164
							2.54874	1.73877	4.05955	0.810905	3.20767
							2.58736	1.73877	5.41273	0.888149	3.24629
							2.6646	1.7774	8.89232	0.888149	3.28491
							2.85771	2.16393	12.3719	0.926771	3.55542
							2.93496	2.47291	0.888463	1.04264	3.98058
							3.66878	2.51169	1.00433	1.31299	3.98058
							4.59555	2.66617	1.00433	1.54457	3.98058
							5.59972	2.82082	1.08157	1.93079	4.13507
							9.65456	4.44357	1.08157	1.96941	4.44436
							0.965864	0.812004	1.1202	0.928184	4.56022
							1.00449	0.850626	1.15882	3.17124	4.63747
							1.00449	0.966649	1.15882	0.927399	4.63747
							1.04311	0.966649	1.19744	1.00464	4.94676
							1.12051	1.00527	1.19744	1.04327	5.06262
							1.31362	1.08267	1.31346	1.12067	5.25589
							1.46811	1.08267	1.31346	1.27515	5.37176
							1.62275	1.19854	1.35208	1.39102	5.41053
							1.62275	1.23732	1.39071	1.4298	5.48778
							1.81586	1.23732	1.42933	2.31842	6.0288
							2.04775	1.23732	1.46795	0.811533	6.45396
							2.08637	1.35318	1.50657	0.811533	6.64707
							2.24086	1.43058	1.54519	0.927556	6.84033
							2.39535	1.50783	1.58382	1.12067	8.34753
							2.58862	1.54661	1.62244	1.15945	8.88856
							2.62724	1.62385	1.69968	1.93236	9.12044
							2.85913	2.28121	1.69968	0.810905	9.46836
							3.20673	2.78377	1.69968	0.810905	9.93213
							4.09535	3.86644	1.77693	0.926614	11.2461
							4.98397	0.810748	1.89279	0.926614	14.9561
							5.06137	0.810748	1.89279	0.965236	0.811376
							5.48637	0.887992	1.93141	1.0811	0.811376
							9.81344	0.926614	1.93141	1.11972	0.927399
							1.00386	0.965236	2.00866	1.46717	0.927399
							1.19697	1.11972	2.1633	1.66027	0.927399
							1.66027	1.15835	2.24055	3.62937	0.966021
							1.81476	1.38992	2.24055	4.1313	0.966021
							2.70275	1.46717	2.27917	0.811533	0.966021
							3.12744	1.50579	2.35641	1.27531	1.00464
							3.82248	1.66012	2.62677	1.58444	1.00464
							3.8611	1.89185	2.74263	2.43476	1.00464
							3.8611	2.23929	2.97452	2.512	1.08189
							3.93834	2.23929	3.01314	0.850155	1.08189
							6.33228	2.27791	3.36074	0.850155	1.12051
							13.4753	2.39378	3.82436	0.966178	1.12051
							0.811219	2.50964	4.09472	1.08204	1.12051
							0.849841	3.43626	4.2492	1.15945	1.15913
							1.08173	0.811219	4.28783	1.31393	1.15913
							1.12035	1.00433	4.55834	1.35255	1.15913
							1.12035	1.39071	5.0218	1.5072	1.23653
							1.1976	1.89279	5.87164	1.5072	1.23653
							1.27484	2.24055	6.41251	1.66185	1.23653
							1.35208	2.78125	6.76011	1.77771	1.27515
							1.39071	0.927399	9.81313	1.77771	1.31378
							1.39071	1.08204	0.811376	1.93236	1.3524
							1.42933	1.39118	0.849998	2.04822	1.3524
							1.58397	1.39118	0.849998	2.28011	1.39102
							1.69984	1.46842	0.88862	2.66664	1.42964
							1.69984	1.50704	0.927242	3.40093	1.50689
							2.04744	2.39582	0.927242	3.82593	1.58429
							2.20208	5.48731	0.965864	9.23647	1.58429
							2.51106	0.812161	0.965864	1.15945	1.62291
							2.5883	0.812161	1.04311	1.19807	1.62291
							3.0133	0.85094	1.08173	1.31409	1.66153
							3.20641	0.928184	1.12035	1.35271	1.70015
							3.28365	0.966963	1.12035	2.28027	1.73877
							4.17227	1.85652	1.15897	2.74405	1.73877
							4.32676	2.39802	1.1976	0.811219	1.81602
							4.71314	3.01675	1.1976	0.849841	1.85464
							4.94487	3.13278	1.1976	1.08157	1.85464
							5.48574	0.889091	1.1976	1.23622	1.89326
							6.3742	0.889091	1.23622	1.27484	1.89326
							7.76506	1.00511	1.27484	1.27484	1.93204
							9.3875	1.19838	1.27484	1.31346	1.97066
							9.3875	1.27563	1.27484	1.85417	1.97066
							0.810905	1.50767	1.31346	2.04744	2.04791
							0.888149	1.58492	1.35224	2.24055	2.04791
							1.00402	2.04885	1.35224	0.889405	2.12515
							1.00402	2.04885	1.35224	0.928027	2.16377
							1.00402	0.81169	1.35224	1.04405	2.16377
							1.00402	0.889091	1.35224	1.08267	2.2809
							1.08126	0.889091	1.39086	1.08267	2.35704
							1.08126	1.04374	1.50673	1.23732	2.35704
							1.23559	1.08236	1.54535	1.31472	2.47291
							1.31283	1.12098	1.58397	2.20412	2.55015
							1.31283	1.19838	1.6226	4.0988	2.58877
							1.35146	1.237	1.6226	0.733975	2.62755
							1.4287	1.237	1.69984	0.849841	2.62755
							1.4287	1.35287	1.73846	0.849841	2.62755
							1.58319	1.66216	1.8157	0.888463	2.66617
							1.62181	1.8168	1.89311	0.927085	2.74342
							1.66043	2.04869	1.97035	0.927085	2.74342
							1.66043	2.82176	1.97035	0.927085	2.97531
							1.73768	0.849841	2.12484	1.04295	3.01393
							1.7763	0.927085	2.12484	1.08157	3.01393
							1.7763	0.965864	2.2407	1.19744	3.09117
							1.85354	1.04311	2.2407	1.31346	3.24566
							1.89216	1.08173	2.31795	1.42933	3.28428
							1.96925	1.15897	2.35657	1.54519	3.32306
							1.96925	1.23622	2.43397	1.54519	3.36168
							1.96925	1.35208	2.47259	1.7383	3.43893
							2.12374	1.39071	2.47259	1.85417	3.51617
							2.20098	1.42933	2.51121	2.00866	3.51617
							2.20098	1.50657	2.70432	2.1633	3.86393
							2.35547	1.6226	2.82019	2.27917	3.90255
							2.54858	1.66122	2.89744	2.62677	4.05719
							2.81878	1.89295	2.89744	3.09039	4.09582
							3.01189	2.04744	3.16795	4.13334	4.09582
							3.47519	2.27933	3.36106	4.48094	4.13444
							3.70693	6.29696	3.43846		4.13444
							3.78417	0.811376	3.43846		4.13444
							3.86142	0.849998	3.47708		4.21168
							5.4446	0.849998	4.13381		4.2503
							5.90791	0.966021	5.02243		4.40495
							5.98515	0.966021	5.02243		4.79133
							6.29413	0.966021	5.79503		5.06184
							9.38326	1.04327	6.02676		5.37097
							0.811062	1.04327	6.29727		5.44821
							0.849527	1.08189	6.33589		5.56408
							0.926771	1.15913	6.49038		5.71873
							0.965393	1.19775	6.79951		5.83459
							0.965393	1.23653	7.72675		5.87321
							0.965393	1.31378	8.03573		6.56872
							1.00402	1.31378	9.31073		7.57337
							1.00402	1.50689	11.8992		8.38474
							1.04264	1.62291	17.5009		9.31214
							1.11988	1.81602	0.811847		9.85301
							1.1585	1.97066	0.966492		14.258
							1.1585	2.00929	0.966492		15.4945
							1.1585	2.47291	1.04374		20.9813
							1.19712	0.849527	1.23716		0.850783
							1.23575	0.849527	1.3144		0.850783
							1.23575	0.849527	1.3918		0.889405
							1.23575	0.849527	1.43043		0.928027
							1.27437	0.888149	1.50767		0.928027
							1.27437	0.926771	1.58507		0.966806
							1.27437	0.965393	1.66232		1.04405
							1.27437	0.965393	1.7011		1.12145
							1.35161	1.00402	1.7011		1.1987
							1.35161	1.23575	1.89436		1.23747
							1.39024	1.27437	2.04901		1.31472
							1.81508	1.31299	2.04901		1.43074
							1.81508	1.39024	2.31952		1.43074
							1.8537	1.42886	2.43554		1.46952
							1.96957	1.46748	2.51294		1.54676
							2.08543	1.62197	3.09274		1.54676
							2.08543	1.73783	3.63408		1.58554
							2.08543	1.77645	4.44593		1.58554
							2.12405	2.16252	0.811533		1.62417
							2.12405	2.31701	0.811533		1.62417
							2.16268	2.43287	0.811533		1.66279
							2.16268	6.17889	0.811533		1.66279
							2.16268	7.49188	0.811533		1.77881
							2.47165	10.7743	0.888934		1.77881
							2.54874	0.812161	0.888934		1.81743
							2.54874	0.928184	1.0048		2.01086
							2.81909	1.23763	1.12067		2.0881
							2.89634	1.23763	1.15945		2.0881
							3.08945	1.5857	1.19807		2.0881
							3.43704	2.32062	1.23669		2.2429
							3.47567	2.39786	1.27531		2.35893
							3.7074	0.849841	1.27531		2.35893
							4.01637	0.888463	1.27531		2.39755
							4.17086	0.927085	1.27531		2.93888
							4.28657	0.927085	1.31393		3.09353
							5.25212	0.965707	1.39133		3.36435
							6.17889	1.04295	1.39133		3.67364
							7.4148	1.04295	1.46858		3.78967
							7.60775	1.15882	1.5072		4.67907
							0.811533	1.15882	1.58444		4.67907
							0.811533	1.3133	1.58444		4.94974
							0.811533	1.35193	1.73909		5.02714
							0.850155	1.42917	1.77771		5.14316
							0.927556	1.77693	1.85495		5.18178
							0.966178	1.81555	1.85621		5.80052
							1.0048	1.89279	1.89373		5.99379
							1.08204	1.93141	1.97098		6.72855
							1.12067	2.27901	2.12547		8.27531
							1.23669	2.27901	2.24149		8.31409
							1.27531	2.27901	2.28011		8.97145
							1.31393	2.39488	2.55062		0.849527
							1.35255	2.58814	2.58924		0.888149
							1.42996	3.97869	2.62787		0.926771
							1.42996	4.5968	3.05302		0.926771
							1.62307	0.888777	3.40093		1.00402
							1.93236	1.08189	3.47818		1.00402
							1.97098	2.00929	3.59404		1.04264
							2.08684	0.96555	3.78731		1.08126
							2.12547	1.08142	3.82593		1.1585
							2.20287	1.15866	3.90333		1.19712
							2.39613	1.96957	4.25109		1.19712
							2.47338	2.23992	4.94676		1.23575
							2.62787	0.850783	5.29451		1.23575
							2.85975	1.66294	6.0288		1.31299
							2.89853	1.74035	6.5312		1.31299
							3.09164	0.811533	6.84033		1.39008
							3.16905	0.850155	7.0336		1.39008
							3.16905	0.966178	10.8209		1.4287
							3.24629	1.0048	0.850155		1.46732
							3.32353	1.23669	0.850155		1.46732
							3.43956	1.46858	0.888934		1.50594
							3.43956	0.965236	1.0048		1.50594
							3.74869	1.42854	1.0048		1.50594
							3.74869	0.811062	1.04342		1.54457
							3.78731	0.811062	1.08204		1.58319
							4.40573	0.849684	1.12067		1.62181
							4.44436	0.849684	1.19807		1.62181
							5.5264	0.849684	1.31393		1.66043
							5.68105	0.849684	1.31393		1.66043
							6.41533	0.888306	1.39133		1.69905
							9.00458	0.888306	1.39133		1.73768
							9.50698	0.888306	1.39133		1.73768
							16.8497	0.926928	1.46858		1.73768
							0.81169	1.08142	1.62307		1.7763
							0.850469	1.15866	1.70047		1.81492
							0.850469	1.15866	1.73909		1.81492
							0.850469	1.15866	1.77771		1.89216
							0.850469	1.2359	1.81633		1.89216
							0.927713	1.27453	1.89373		1.93079
							0.927713	1.31315	1.89373		1.93079
							0.927713	1.31315	2.0096		1.96941
							0.966335	1.46764	2.0096		1.96941
							0.966335	1.50626	2.0096		2.00803
							0.966335	1.66075	2.16425		2.04665
							0.966335	1.66075	2.20287		2.08527
							1.00496	1.73799	2.31873		2.16252
							1.00496	1.81523	2.39613		2.20114
							1.08236	1.81523	2.39613		2.23976
							1.08236	1.85386	2.58924		2.23976
							1.12098	1.85386	2.66664		2.27823
							1.12098	1.9311	2.82113		2.31685
							1.237	2.00834	2.85975		2.31685
							1.35287	2.16283	3.05302		2.43271
							1.35287	2.6263	3.20767		2.47134
							1.43027	2.85803	3.32353		2.54858
							1.50751	2.93527	3.43956		2.54858
							1.50751	3.97807	3.71007		2.5872
							1.50751	4.5574	3.71007		2.62582
							1.58476	5.05948	4.0192		2.62582
							1.62354	6.10243	4.05782		2.66445
							1.62354	7.8018	5.64227		2.74169
							1.66216	0.811219	5.68105		2.78031
							1.66216	1.04295	5.83553		2.81894
							1.66216	1.15882	6.68584		2.85756
							1.66216	1.19744	7.26549		2.89618
							1.70078	1.23606	8.5408		2.9348
							1.77802	1.3133	9.77749		2.97342
							1.77802	1.3133	14.0286		3.01205
							1.85543	1.3133	0.927399		3.01205
							1.89405	1.35193	1.04327		3.05067
							1.93267	1.39055	1.08189		3.05067
							1.97129	1.42917	1.08189		3.08929
							2.01007	1.58366	1.15913		3.12791
							2.08731	1.6609	1.19775		3.16653
							2.12594	1.93141	1.275		3.205
							2.3192	1.93141	1.31378		3.205
							2.35798	1.97004	1.3524		3.205
							2.43523	2.27901	1.39102		3.24362
							2.70574	2.62661	1.46826		3.24362
							2.97641	4.32629	1.58413		3.28224
							2.97641	6.02582	1.62275		3.47535
							3.28554	6.64377	1.85464		3.74571
							3.32432	0.811533	1.85464		3.93882
							3.7881	0.850155	2.04791		3.93882
							3.8655	0.927556	2.24102		4.17039
							4.87045	1.08204	2.31826		4.17039
							6.26194	1.15945	2.39566		4.28626
							6.64848	1.15945	2.39566		4.47937
							7.46033	1.46858	2.43429		4.55661
							7.69222	1.66185	2.43429		4.55661
							0.81169	2.58924	2.51153		4.63385
							0.889091	3.67144	2.55015		4.67248
							0.889091	4.94676	2.70464		4.7111
							0.889091	0.811847	2.85928		4.74972
							0.889091	0.850469	3.01377		4.94283
							0.927713	0.92787	3.1298		4.98145
							0.927713	0.966492	3.47755		4.98145
							0.927713	1.23716	3.63204		5.01992
							0.927713	1.23716	5.02306		5.13578
							0.966335	1.35318	5.64117		5.21303
							0.966335	1.3918	6.18219		5.48338
							1.00496	1.89436	12.7508		5.67649
							1.00496	0.810905	0.849998		5.79236
							1.00496	0.849527	0.88862		5.98531
							1.00496	0.888149	0.927242		6.17842
							1.04358	0.888149	0.927242		6.21704
							1.19822	1.00402	0.927242		6.25566
							1.19822	1.31283	1.04311		6.4874
							1.23685	1.73768	1.04311		6.56464
							1.27563	2.16236	1.08189		6.60326
							1.27563	0.849527	1.12051		6.75775
							1.31425	0.965236	1.23638		7.76161
							1.35287	1.0811	1.275		7.95472
							1.35287	1.0811	1.35224		8.34094
							1.35287	1.23559	1.35224		8.727
							1.35287	1.58303	1.42948		9.11322
							1.43011	1.6989	1.42948		11.1212
							1.50751	2.66429	1.46811		12.3182
							1.50751	2.66429	1.46811		15.4848
							1.66216	0.887992	1.50673		15.9094
							1.70078	0.887992	1.54551		16.9907
							1.70078	0.926614	1.58413		19.3077
							1.7394	1.00386	1.58413		24.598
							1.7394	1.04248	1.62275		0.811219
							1.81665	1.0811	1.62275		0.888463
							1.81665	1.11972	1.7		0.927085
							1.85543	1.42854	1.73862		0.965707
							1.89405	1.54441	1.85448		0.965707
							1.89405	1.6989	1.85448		0.965707
							2.00991	2.04634	1.85448		1.00433
							2.04869	2.35516	2.00913		1.04295
							2.20318	2.70275	2.20224		1.12035
							2.24196	3.8611	2.24086		1.12035
							2.3192	4.28579	2.31811		1.1976
							2.39645	0.810905	2.39551		1.1976
							2.39645	0.849527	2.54999		1.23622
							2.51247	0.849527	2.54999		1.23622
							2.899	0.849527	2.78173		1.27484
							3.09227	0.888149	3.09086		1.27484
							3.13089	0.965393	3.09086		1.31346
							3.2083	1.04248	3.51586		1.35208
							3.24692	1.15835	3.6705		1.42933
							3.47881	1.23559	4.98412		1.42933
							3.71069	2.27823	5.52499		1.42933
							4.01999	2.35531	5.7181		1.42933
							4.59979	3.28208	6.49085		1.54519
							4.98632	0.811533	8.61585		1.54519
							6.41643	0.811533	11.6295		1.54519
							7.65344	0.927399	12.634		1.58382
							10.8616	1.19791	15.7636		1.62244
							0.850155	1.23653	17.2317		1.62244
							0.927556	1.35255	0.849684		1.62244
							0.927556	1.62307	0.849684		1.77693
							0.966178	2.08669	0.849684		1.77693
							0.966178	2.12547	0.849684		1.8157
							1.0048	3.09149	0.96555		2.04744
							1.08204	0.888934	1.00417		2.08606
							1.08204	1.0822	1.00417		2.12468
							1.12067	1.0822	1.00417		2.1633
							1.12067	1.19807	1.00417		2.20193
							1.15945	1.27547	1.04279		2.27917
							1.19807	1.54598	1.08142		2.31779
							1.27531	1.85511	1.08142		2.43366
							1.27531	2.20302	1.12004		2.47228
							1.31393	2.24165	1.12004		2.51106
							1.31393	2.51216	1.15866		2.51106
							1.35255	3.2466	1.15866		2.54968
							1.39133	1.19728	1.19728		2.54968
							1.39133	1.5835	1.19728		2.62692
							1.42996	1.69937	1.19728		2.62692
							1.42996	1.73799	1.2359		2.62692
							1.46858	1.85386	1.2359		2.70417
							1.46858	0.811219	1.2359		2.82003
							1.5072	0.927085	1.27453		2.97452
							1.54582	1.00433	1.31315		3.01314
							1.58444	1.00433	1.35177		3.16763
							1.58444	1.04295	1.35177		3.20625
							1.66185	1.04295	1.35177		3.28365
							1.70047	1.1202	1.39039		3.28365
							1.70047	1.15882	1.54488		3.32228
							1.77771	1.15882	1.62212		3.3609
							1.77771	1.19744	1.62212		3.39952
							1.81633	1.39055	1.69937		3.66988
							1.85495	1.93141	1.69937		3.7085
							1.89373	2.00866	1.73799		3.7085
							1.89373	2.12452	1.81523		3.82436
							1.93236	2.27901	1.81523		4.01763
							2.0096	2.27901	1.81523		4.09487
							2.04822	2.62677	1.85386		4.51972
							2.04822	2.81988	2.16283		4.59696
							2.31873	5.06027	2.24008		4.71298
							2.31873	0.811847	2.2787		4.71298
							2.31873	2.01023	2.51043		5.25369
							2.31873	2.01023	2.54905		5.60145
							2.39613	2.08747	2.6263		5.67869
							2.43476	3.67239	2.78078		6.99215
							2.62787	7.07426	2.81941		6.99215
							2.66664	0.790338	2.81941		7.10802
							2.70527	0.829902	2.85803		7.64888
							2.78251	0.988001	2.97389		7.91924
							2.82113	1.02741	2.97389		10.1212
							2.89853	1.02741	3.01252		11.3574
							2.97578	1.58068	3.47614		13.9455
							3.0144	1.73877	3.47614		18.504
							3.36216	1.81775	3.55338		28.6638
							3.71007	1.93644	3.63063		0.810748
							4.05782	2.01541	3.66925		0.810748
							4.44436	2.05497	3.70787		0.965236
							4.56022	3.47755	3.90098		1.00386
							5.79691	4.66306	3.9396		1.0811
							8.81131	5.01882	3.97822		1.0811
							10.9369	6.75759	4.32582		1.11972
							12.1735	0.908402	4.44169		1.19697
							15.4972	0.947966	4.59617		1.23543
							0.81169	0.987373	4.9824		1.23543
							0.850312	0.987373	5.48448		1.3513
							0.889091	1.06634	5.56173		1.38992
							0.889091	1.14532	6.2183		1.42854
							0.927713	1.14532	9.42408		1.50579
							0.927713	1.50092	10.5827		1.50579
							0.966335	1.57989	11.0076		1.54441
							1.00496	1.6193	13.2863		1.58303
							1.04358	1.65886	0.81169		1.58303
							1.08236	1.65886	0.850312		1.58303
							1.1596	1.65886	0.850312		1.62165
							1.1596	4.38407	0.850312		1.73736
							1.19822		0.889091		1.73736
							1.19822		0.966335		1.77598
							1.23685		0.966335		1.89185
							1.31425		1.00496		1.93047
							1.31425		1.00496		2.04634
							1.39149		1.04358		2.12358
							1.43011		1.04358		2.23929
							1.50751		1.0822		2.23929
							1.50751		1.0822		2.27791
							1.54614		1.12098		2.31654
							1.54614		1.12098		2.35516
							1.54614		1.1596		2.35516
							1.58476		1.19822		2.35516
							1.62338		1.19822		2.39378
							1.62338		1.23685		2.39378
							1.70078		1.27547		2.4324
							1.70078		1.31425		2.4324
							1.81665		1.35287		2.4324
							1.81665		1.43011		2.50964
							1.89405		1.43011		2.54827
							2.04869		1.46873		2.66413
							2.08731		1.46873		2.66413
							2.08731		1.58476		2.74122
							2.20318		1.58476		2.74122
							2.66712		1.62338		2.74122
							2.82176		1.62338		2.81846
							2.82176		1.662		2.81846
							2.899		1.662		2.89571
							2.93763		1.70078		2.97295
							3.01503		1.70078		2.97295
							3.09227		1.77802		3.01157
							3.36278		1.77802		3.01157
							3.40156		1.85527		3.0502
							3.47881		1.89405		3.0502
							3.63345		1.89405		3.12744
							3.94258		1.93267		3.20453
							4.01999		1.93267		3.20453
							5.14096		1.93267		3.5135
							5.33423		1.97129		3.55213
							5.48872		2.00991		3.62937
							5.48872		2.00991		3.70646
							6.0299		2.04854		3.82232
							9.35422		2.08731		3.97681
							12.3691		2.08731		4.01543
							21.8779		2.08731		4.05405
							0.811533		2.08731		4.24701
							0.850155		2.20318		4.5946
							0.850155		2.2418		5.135
							0.888777		2.3192		5.63693
							0.927399		2.3192		5.79142
							0.966021		2.35783		5.86866
							0.966021		2.39645		5.9459
							1.04327		2.43507		6.29335
							1.08204		2.43507		6.40921
							1.15929		2.43507		6.71803
							1.19791		2.62834		6.79527
							1.19791		2.74436		7.18134
							1.23653		2.899		8.53264
							1.27515		2.93763		8.53264
							1.3524		2.97625		8.84161
							1.39118		2.97625		8.88023
							1.39118		3.01487		9.42079
							1.39118		3.09227		10.579
							1.46842		3.47881		11.8146
							1.50704		3.55605		14.0152
							1.62291		3.55605		15.9071
							1.70031		3.90396		20.3858
							1.93204		3.94258		0.811062
							1.97066		4.13585		0.849527
							1.97066		4.2131		0.888149
							2.08669		4.32912		0.926771
							2.12531		4.90892		0.965393
							2.16393		5.4501		0.965393
							2.20255		5.68199		1.00402
							2.20255		5.75923		1.00402
							2.27995		6.10714		1.04264
							2.31858		6.30041		1.1585
							2.47306		6.45505		1.1585
							2.89822		8.31032		1.1585
							2.97546		0.849527		1.1585
							3.09133		0.888149		1.27437
							3.20735		0.965393		1.27437
							3.2846		0.965393		1.31299
							3.43908		1.00402		1.35161
							3.74822		1.08126		1.35161
							4.32786		1.08126		1.39024
							5.95093		1.08126		1.39024
							6.22144		1.1585		1.39024
							7.22608		1.1585		1.42886
							8.84899		1.1585		1.42886
							11.7472		1.27437		1.42886
							0.811847		1.31299		1.42886
							0.811847		1.31299		1.42886
							0.889091		1.35161		1.42886
							0.927713		1.35161		1.46748
							0.966335		1.39024		1.5061
							1.00511		1.39024		1.54472
							1.00511		1.39024		1.58335
							1.04374		1.5061		1.58335
							1.08236		1.54472		1.62197
							1.08236		1.58335		1.66059
							1.08236		1.58335		1.66059
							1.08236		1.62197		1.69921
							1.237		1.73783		1.69921
							1.27563		1.73783		1.69921
							1.31425		1.77645		1.73783
							1.31425		1.77645		1.8537
							1.31425		1.77645		1.93094
							1.35303		1.8537		1.93094
							1.39165		1.89232		1.96957
							1.39165		1.93094		1.96957
							1.43027		1.96957		2.00819
							1.50751		1.96957		2.00819
							1.54629		2.04681		2.04681
							1.54629		2.08543		2.04681
							1.54629		2.08543		2.2013
							1.58492		2.12405		2.2013
							1.62354		2.20114		2.23992
							1.70094		2.27838		2.35579
							1.73956		2.27838		2.47165
							1.77818		2.27838		2.54874
							1.8168		2.31701		2.58736
							1.8942		2.31701		2.62598
							1.93283		2.35563		2.62598
							1.93283		2.47149		2.70323
							1.97145		2.51012		2.70323
							2.08747		2.51012		2.70323
							2.08747		2.51012		2.74185
							2.28074		2.81909		2.78047
							2.35798		2.85771		2.78047
							2.39661		2.89634		2.78047
							2.43538		2.97358		2.81909
							2.47401		3.74586		2.89634
							2.70589		3.90035		2.93496
							3.13121		3.93897		2.97358
							3.13121		4.01622		3.0122
							3.3631		4.5183		3.05082
							3.55636		4.59555		3.12807
							3.74963		4.63417		3.12807
							3.82703		4.78866		3.51429
							3.9429		5.05901		3.55291
							4.05892		5.25196		3.74602
							4.44545		5.36783		3.78464
							4.48408		5.36783		3.93913
							5.64384		5.94716		4.055
							5.91435		7.06704		4.13224
							6.14639		7.26015		4.28657
							6.61017		8.34141		4.47968
							8.23371		8.88212		4.5183
							0.887992		9.61578		4.55692
							0.926614		12.435		4.59555
							0.965236		0.810748		5.05901
							1.00386		0.84937		5.40661
							1.04248		0.887992		5.48385
							1.04248		1.00386		5.48385
							1.04248		1.11972		6.14027
							1.0811		1.15835		6.52649
							1.0811		1.19697		6.98995
							1.15835		1.19697		7.4148
							1.15835		1.23559		8.38019
							1.19697		1.27421		8.41881
							1.19697		1.38992		8.65054
							1.23559		1.42854		19.734
							1.23559		1.46717		0.850469
							1.27405		1.50579		0.889091
							1.31268		1.54441		0.889091
							1.3513		1.54441		0.889091
							1.42854		1.58303		1.00511
							1.42854		1.58303		1.00511
							1.46717		1.73752		1.04374
							1.50579		1.85339		1.12098
							1.50579		1.89185		1.15976
							1.54441		1.96909		1.15976
							1.58303		2.00772		1.15976
							1.58303		2.00772		1.19838
							1.66027		2.1622		1.19838
							1.73752		2.27807		1.35303
							1.89185		2.27807		1.43027
							1.89185		2.35531		1.43027
							2.00772		2.47102		1.43027
							2.08496		2.54827		1.50751
							2.23945		2.89587		1.54629
							2.27807		2.89587		1.54629
							2.35516		3.01157		1.62354
							2.35516		3.08882		1.62354
							2.39378		3.08882		1.62354
							2.39378		3.16606		1.66216
							2.4324		3.20468		1.77818
							2.47102		3.24331		1.97145
							2.50964		3.8611		2.04885
							2.54827		4.28579		2.08747
							2.70275		4.40165		2.08747
							3.01157		4.51752		2.12609
							3.01157		4.51752		2.12609
							3.0502		4.74909		2.16472
							3.24331		5.2124		2.47401
							3.32039		6.25488		2.51263
							3.47488		6.87268		2.55125
							3.59075		7.14303		2.59003
							7.06563		8.14689		2.66727
							8.76453		0.810748		2.66727
							13.9383		0.84937		2.86054
							0.849684		0.887992		2.89916
							0.888306		0.887992		2.89916
							0.926928		0.926614		3.13121
							1.00402		0.926614		3.13121
							1.11988		0.926614		3.55636
							1.1585		0.926614		3.71101
							1.19712		0.926614		3.78825
							1.27437		0.926614		3.82703
							1.31299		0.965236		4.0203
							1.39024		1.00386		4.09754
							1.39024		1.04248		4.29081
							1.46748		1.11972		4.48408
							1.62197		1.11972		4.67734
							1.62197		1.11972		4.79337
							1.81508		1.19697		4.90939
							2.08543		1.19697		4.90939
							2.85787		1.23543		5.2573
							3.05082		1.23543		5.33455
							3.74602		1.27405		5.41179
							4.71157		1.27405		6.37828
							5.13626		1.31268		6.91946
							5.36799		1.31268		10.1279
							15.5634		1.3513		10.1665
							1.0048		1.3513		11.2489
							1.04358		1.38992		12.0607
							1.04358		1.38992		14.2641
							1.12082		1.38992		17.7046
							1.12082		1.38992		21.4542
							1.19807		1.42854		0.811376
							1.27547		1.46717		0.88862
							1.31409		1.50579		0.88862
							1.31409		1.58303		0.965864
							1.31409		1.66027		1.00449
							1.35271		1.69874		1.00449
							1.39133		1.73736		1.00449
							1.50736		1.73736		1.00449
							1.50736		1.77598		1.04311
							1.50736		1.81461		1.04311
							1.54598		1.93047		1.04311
							1.5846		1.96909		1.08189
							1.62322		1.96909		1.08189
							1.66185		2.08496		1.15913
							1.66185		2.12358		1.19775
							1.73925		2.16205		1.19775
							1.73925		2.27791		1.19775
							1.81649		2.31654		1.23638
							1.81649		2.31654		1.23638
							1.85511		2.35516		1.275
							1.89373		2.39378		1.275
							1.97114		2.4324		1.275
							2.087		2.50964		1.275
							2.1644		2.54827		1.275
							2.35751		2.58689		1.31362
							2.35751		2.81846		1.31362
							2.74405		2.97295		1.35224
							2.74405		3.0502		1.42948
							3.01456		3.24315		1.42948
							3.28523		3.24315		1.46811
							3.32385		3.24315		1.54551
							4.01951		3.62921		1.58413
							4.21278		3.70646		1.58413
							4.36727		3.82232		1.58413
							4.83105		3.89957		1.62275
							4.86983		4.01543		1.66137
							5.836		4.09252		1.66137
							9.00521		4.16976		1.66137
							17.1987		4.67169		1.7
							0.810905		4.71031		1.73862
							0.849527		4.74894		1.77724
							0.926771		4.90342		1.89311
							0.965393		5.01929		1.89311
							1.04264		5.17362		1.97051
							1.1585		5.25087		1.97051
							1.1585		5.28949		1.97051
							1.31299		6.10023		2.00913
							1.42886		6.25472		2.00913
							1.42886		6.75665		2.04775
							1.5061		6.79527		2.08637
							1.5061		7.06547		2.08637
							1.5061		7.21996		2.125
							1.5061		7.64464		2.125
							1.54472		8.06933		2.16362
							1.54472		8.72575		2.16362
							1.62181		13.8221		2.16362
							1.7763		13.9766		2.20224
							1.89216		14.6329		2.31811
							1.89216		0.811219		2.31811
							1.93079		0.811219		2.35673
							2.08527		0.849841		2.62724
							2.1239		0.849841		2.62724
							2.16252		0.849841		2.70448
							2.20114		0.851097		2.70448
							2.27838		0.888463		2.78173
							2.43287		0.965707		2.78173
							2.43287		0.965707		2.78173
							2.51012		1.00433		2.8205
							2.62582		1.04295		2.8205
							2.81894		1.04295		2.89775
							3.01205		1.08157		3.05224
							3.05067		1.15882		3.09086
							3.08929		1.19744		3.12948
							3.12791		1.19744		3.12948
							3.12791		1.19744		3.20673
							3.32102		1.23606		3.36137
							3.93882		1.27468		3.36137
							4.05468		1.27468		3.39999
							4.13193		1.27468		3.63172
							4.32504		1.3133		3.6705
							5.4063		1.3133		3.6705
							7.95488		1.35193		3.70912
							9.69271		1.35193		3.82499
							10.3105		1.39055		4.0181
							0.849527		1.39055		4.0181
							0.849527		1.39055		4.17275
							0.888149		1.42917		4.48172
							0.888149		1.46779		4.59774
							0.926771		1.46779		4.59774
							0.965393		1.50642		4.75223
							0.965393		1.54504		5.09999
							1.00402		1.58366		5.25448
							1.00402		1.6609		6.22034
							1.00402		1.6609		6.56809
							1.04264		1.69952		7.99774
							1.0811		1.73815		8.61585
							1.0811		1.73815		8.77033
							1.15835		1.73815		9.15671
							1.15835		1.77677		9.34998
							1.19697		1.81539		9.69773
							1.23559		1.85417		9.92947
							1.31283		1.89279		10.1226
							1.35146		1.93141		11.4363
							1.4287		2.20177		14.6817
							1.46732		2.24039		0.811533
							1.50594		2.27901		0.888934
							1.50594		2.27901		0.927556
							1.58319		2.31763		0.966178
							1.62181		2.35626		1.04342
							1.62181		2.35626		1.04342
							1.69905		2.35626		1.04342
							1.7763		2.35626		1.08204
							1.81476		2.39488		1.12067
							1.89201		2.47212		1.15945
							2.00787		2.51074		1.15945
							2.27823		2.54937		1.19807
							2.31685		2.58799		1.19807
							2.54842		2.66523		1.19807
							2.66429		2.66523		1.23669
							2.8574		2.81972		1.27531
							3.08913		2.81972		1.27531
							3.16638		2.85834		1.31393
							3.28208		2.89696		1.31393
							3.35933		2.97421		1.35255
							3.62968		3.01283		1.42996
							0.811376		3.09023		1.42996
							0.849998		3.12885		1.46858
							0.88862		3.28334		1.54582
							0.927242		3.43783		1.58444
							0.927242		3.47645		1.70047
							0.927242		3.51507		1.77771
							1.00449		3.63094		1.77771
							1.04311		4.01716		1.85495
							1.08173		4.13302		1.93236
							1.23622		4.24889		1.93236
							1.23622		4.28767		2.0096
							1.42948		4.32629		2.0096
							1.42948		4.36491		2.04822
							1.46811		4.36491		2.04822
							1.54535		4.36491		2.04822
							1.54535		4.40354		2.04822
							1.77708		4.67389		2.08684
							2.16346		4.71251		2.12547
							2.20208		4.867		2.16425
							2.2407		4.90562		2.31873
							2.2407		5.02149		2.43476
							2.27933		5.06011		2.55062
							2.27933		5.13735		2.58924
							2.31795		5.2146		2.62787
							2.35657		5.29184		2.78251
							2.47259		5.40771		3.24629
							2.74295		6.45066		3.63267
							2.74295		7.03015		3.71007
							3.05208		7.06877		3.94196
							3.20657		8.11172		3.94196
							3.28381		11.0473		4.13507
							3.5157		11.3563		4.56022
							3.63157		12.322		4.86935
							3.70881		12.322		6.06742
							4.21105		13.867		7.96116
							5.02243		20.3178		8.07702
							7.41762		0.811376		8.96596
							0.888306		0.849998		9.77749
							0.888306		0.88862		0.811062
							0.888306		0.88862		0.849684
							0.926928		0.927242		0.849684
							0.96555		0.965864		1.00433
							1.00417		0.965864		1.08157
							1.15866		0.965864		1.15882
							1.19728		1.00449		1.15882
							1.39039		1.08173		1.15882
							1.42901		1.08173		1.23606
							1.46764		1.08173		1.23606
							1.46764		1.12035		1.23606
							1.46764		1.12035		1.23606
							1.50626		1.15897		1.23606
							1.66075		1.15897		1.23606
							1.69937		1.15897		1.3133
							1.81508		1.15897		1.3133
							1.93094		1.15897		1.35193
							1.96957		1.19775		1.35193
							2.12405		1.19775		1.39055
							2.35579		1.23638		1.39055
							2.51027		1.23638		1.42917
							2.70338		1.275		1.42917
							2.742		1.31362		1.46779
							2.78063		1.35224		1.46779
							2.81925		1.35224		1.50642
							4.98208		1.39086		1.54504
							7.5696		1.42948		1.62228
							8.18755		1.46811		1.62228
							13.4012		1.50673		1.77677
							0.811062		1.54535		1.85401
							0.811062		1.54535		1.85401
							0.926928		1.58397		1.96988
							0.96555		1.6226		2.08575
							1.04279		1.73862		2.16299
							1.08142		1.73862		2.27886
							1.12004		1.77724		2.43334
							1.15866		1.77724		2.43334
							1.19728		1.81586		2.47196
							1.2359		1.85448		2.62645
							1.27453		1.85448		2.66507
							1.35177		1.85448		2.66507
							1.35177		1.85448		2.74232
							1.50642		1.89311		3.05145
							1.62228		1.93173		3.43767
							1.6609		1.93173		4.21011
							1.6609		1.93173		4.82822
							1.69952		1.97035		5.56204
							1.85401		1.97035		5.75515
							1.85401		2.08622		6.56621
							1.89264		2.08622		7.84089
							2.0085		2.12484		9.1542
							2.0085		2.24086		0.811376
							2.0085		2.47259		0.849998
							2.0085		2.58846		0.927242
							2.12437		2.78173		0.965864
							2.16299		2.89759		0.965864
							2.20161		2.89759		1.04311
							2.31748		3.12948		1.04311
							2.3561		3.12948		1.04311
							2.43334		3.5157		1.08173
							2.51059		3.82483		1.12035
							2.7037		3.97932		1.19775
							2.85819		4.52034		1.23638
							3.32165		4.55897		1.23638
							3.51476		4.7907		1.31362
							3.51476		4.7907		1.31362
							3.63063		4.82932		1.35224
							3.86236		4.90656		1.39086
							3.97822		5.13845		1.39086
							4.09409		5.52483		1.39086
							4.51909		5.79518		1.42948
							5.63913		5.83381		1.42948
							11.8962		6.37467		1.42948
							14.0206		6.41345		1.46811
							0.810905		6.56794		1.50673
							0.849527		7.14743		1.50673
							0.849527		9.00191		1.54535
							0.926771		9.1564		1.58397
							0.926771		15.3766		1.58397
							0.926771		0.849684		1.58397
							0.926771		0.849684		1.6226
							0.965393		0.888306		1.73862
							0.965393		0.888306		1.77724
							1.00402		0.96555		1.85448
							1.00402		1.00417		1.89311
							1.04264		1.04279		1.93173
							1.04264		1.04279		1.93173
							1.04264		1.04279		2.04759
							1.04264		1.12004		2.125
							1.11988		1.12004		2.20224
							1.11988		1.19728		2.24086
							1.1585		1.19728		2.27948
							1.19712		1.2359		2.35673
							1.23575		1.2359		2.89759
							1.27437		1.2359		2.93621
							1.31299		1.31315		3.12948
							1.35161		1.35177		3.20673
							1.35161		1.42901		3.20673
							1.39024		1.46764		3.28397
							1.42886		1.46764		3.51586
							1.46748		1.50626		3.5931
							1.58335		1.54488		3.67035
							1.66059		1.5835		4.32708
							1.73783		1.62212		4.75208
							1.8537		1.62212		4.82932
							1.8537		1.66075		4.86794
							1.89232		1.66075		4.90672
							1.89232		1.66075		5.33156
							2.00819		1.77661		5.37034
							2.00819		1.81508		5.52483
							2.04681		1.8537		5.79518
							2.08543		1.89232		5.98845
							2.12405		1.93094		6.56794
							2.12405		1.93094		7.84293
							2.2013		2.04681		8.03604
							2.23992		2.12405		8.57691
							2.27854		2.16268		9.46553
							2.31701		2.23992		9.73604
							2.31701		2.39441		10.161
							2.35563		2.43303		10.5088
							2.43287		2.51027		12.4792
							2.47149		2.62614		16.6517
							2.51012		2.62614		18.7766
							2.54874		2.70338		25.2286
							2.74185		2.81925		0.811847
							2.89634		2.97374		0.850626
							2.97358		2.97374		0.92787
							3.0122		3.01236		0.92787
							3.05082		3.01236		1.08251
							3.47567		3.12823		1.23716
							3.47567		3.32133		1.27578
							4.1707		3.39858		1.35318
							4.32519		3.4372		1.46921
							4.47968		3.63031		1.54645
							4.59555		3.93929		1.7011
							4.75003		3.93929		2.12641
							5.98578		4.24826		2.31968
							10.62		4.32551		2.70637
							12.5509		4.36413		2.97688
							0.926928		4.55724		3.01566
							0.96555		4.55724		3.40219
							0.96555		4.6731		3.44081
							1.00417		4.6731		3.47959
							1.00417		4.6731		3.51821
							1.04279		4.71173		3.51821
							1.04279		4.86622		3.71148
							1.08142		4.86622		3.98215
							1.08142		4.94346		5.14206
							1.12004		5.09795		5.18069
							1.19728		5.09795		5.21931
							1.27453		5.44539		7.11367
							1.27453		5.52263		7.19107
							1.31315		6.17921		0.888149
							1.35177		6.37232		0.888149
							1.35177		6.64267		0.926771
							1.39039		6.83578		0.926771
							1.42901		6.8744		0.926771
							1.50626		7.02889		0.926771
							1.66075		7.64684		0.965393
							1.69937		11.393		1.00402
							1.69937		13.3626		1.04264
							1.73799		13.6716		1.04264
							1.85386		0.811062		1.08126
							1.96972		0.849684		1.08126
							2.08559		0.849684		1.11988
							2.20145		0.849684		1.1585
							2.2787		0.888306		1.15976
							2.31732		0.926928		1.27437
							2.43319		0.96555		1.27437
							2.43319		1.04279		1.35161
							2.43319		1.04279		1.35161
							2.47181		1.04279		1.39024
							2.54905		1.04279		1.39024
							2.58767		1.04279		1.39024
							2.70354		1.04279		1.42886
							2.70354		1.08142		1.42886
							2.74216		1.08267		1.46748
							2.78078		1.12004		1.46748
							2.85803		1.12004		1.46748
							3.08976		1.27453		1.5061
							3.24425		1.27453		1.54472
							3.59185		1.39039		1.58335
							3.90082		1.39039		1.66043
							4.01669		1.39039		1.69905
							4.01669		1.39039		1.69905
							4.05531		1.42901		1.73768
							4.17118		1.50626		1.7763
							5.90917		1.50626		1.7763
							6.06365		1.54488		1.81492
							6.06365		1.54488		1.85354
							8.14908		1.69937		1.89216
							10.3505		1.73799		2.00803
							0.927242		1.77661		2.1239
							0.927242		1.77661		2.16252
							0.965864		1.85401		2.16252
							1.00449		1.93126		2.20114
							1.00449		1.96988		2.20114
							1.19775		2.08575		2.23976
							1.35224		2.08575		2.23976
							1.50673		2.08575		2.31701
							1.58397		2.12437		2.31701
							1.58397		2.20161		2.43287
							1.62275		2.20161		2.43287
							1.66137		2.20161		2.51012
							1.73862		2.3561		2.58736
							1.77724		2.39472		2.62598
							1.81586		2.43334		2.6646
							1.85448		2.62645		2.70307
							1.93173		2.66507		2.78031
							2.04775		2.66507		2.81894
							2.27948		2.74232		2.9348
							2.39535		2.89681		3.05067
							2.39535		2.97405		3.20515
							2.47259		3.01267		3.43689
							2.51137		3.08992		3.66862
							2.62724		3.16716		3.86157
							2.66586		3.36027		3.90019
							2.70448		3.39889		4.0933
							2.7431		3.90098		4.40228
							2.97499		4.09409		4.55677
							3.12948		4.13271		4.74988
							3.28397		4.44169		4.7885
							3.32259		4.71204		5.0587
							3.39983		5.25275		5.36767
							3.51586		5.32999		5.36767
							4.24983		5.56188		5.5994
							4.55897		5.56188		6.5648
							5.06121		5.63913		9.38373
							5.48746		6.06397		10.0789
							5.87258		6.10259		10.774
							6.25896		6.33432		14.9059
							6.45207		6.48881		15.4466
							7.41794		6.79779		0.810905
							11.4747		8.80613		0.849527
							13.2905		9.73321		0.849527
							0.850626		10.4284		0.965393
							0.928027		10.5829		1.00402
							0.928027		18.9256		1.04264
							1.00527		0.811219		1.04264
							1.00527		0.811219		1.11988
							1.00527		0.849841		1.1585
							1.04405		0.849841		1.1585
							1.04405		0.888463		1.19712
							1.04405		0.888463		1.27437
							1.08267		0.888463		1.35161
							1.12129		0.927085		1.39024
							1.12129		0.927085		1.42886
							1.16007		0.927085		1.46748
							1.1987		0.965707		1.54472
							1.23732		0.965707		1.73783
							1.23732		0.965707		1.89216
							1.27594		0.965707		2.04665
							1.27594		0.965707		2.04665
							1.39196		1.00433		2.08527
							1.46936		1.00433		3.01205
							1.50798		1.04295		3.08929
							1.50798		1.04295		3.16653
							1.58539		1.04295		3.16653
							1.58539		1.04295		3.32102
							1.62401		1.04295		3.86173
							1.62401		1.04295		3.97759
							1.66263		1.04295		4.09346
							1.66263		1.08173		4.47952
							1.70141		1.12035		4.86574
							1.9333		1.12035		6.75791
							2.16534		1.12035		7.22137
							2.16534		1.12035		8.68885
							2.20397		1.15897		9.46113
							2.35861		1.15897		14.4427
							2.47463		1.15897		0.811376
							2.62928		1.15897		0.849998
							3.01597		1.27484		0.849998
							3.01597		1.31346		0.965864
							3.05459		1.35208		1.00449
							3.13199		1.35208		1.00449
							3.28664		1.39071		1.04327
							3.44128		1.39071		1.08189
							3.44128		1.39071		1.08189
							3.8666		1.42933		1.12051
							4.25329		1.46795		1.12051
							4.71738		1.46795		1.12051
							5.14269		1.50657		1.12051
							6.26399		1.50657		1.15913
							6.38001		1.62244		1.19775
							6.53465		1.62244		1.19775
							6.61205		1.62244		1.23638
							9.31874		1.66106		1.23638
							1.00464		1.66106		1.275
							1.04342		1.69968		1.275
							1.04342		1.69968		1.31362
							1.15929		1.69968		1.35224
							1.15929		1.69968		1.39086
							1.19791		1.7383		1.46826
							1.27515		1.7383		1.46826
							1.31378		1.85433		1.46826
							1.31378		1.85433		1.50689
							1.31378		1.85433		1.50689
							1.4298		1.89295		1.58413
							1.4298		1.89295		1.66137
							1.50704		1.89295		1.7
							1.54567		1.97019		1.7
							1.58429		2.00881		1.77724
							1.62291		2.00881		1.81586
							1.62291		2.04744		1.81586
							1.70031		2.04744		1.85448
							1.73893		2.04744		1.85448
							1.77755		2.08606		1.85448
							1.89342		2.12468		1.93189
							1.97082		2.12468		1.97051
							2.08669		2.12468		2.00913
							2.08669		2.20193		2.00913
							2.12531		2.20193		2.00913
							2.12531		2.24055		2.04775
							2.16393		2.24055		2.16362
							2.24133		2.27917		2.16362
							2.3572		2.35641		2.27964
							2.39582		2.43366		2.27964
							2.43444		2.47228		2.35688
							2.43444		2.51106		2.39551
							2.47306		2.54968		2.43413
							2.47306		2.5883		2.43413
							2.55046		2.5883		2.47275
							2.66633		2.66555		2.54999
							2.82082		2.66555		2.58862
							2.97546		2.78141		2.62724
							3.05271		2.82003		2.78188
							3.05271		2.85866		2.8205
							3.09133		2.85866		2.8205
							3.13011		2.89728		2.85913
							3.36184		2.9359		2.89775
							3.43924		2.9359		2.97499
							3.47786		3.05177		2.97499
							3.47786		3.09039		3.09102
							3.59373		3.28365		3.12964
							3.74837		3.3609		3.12964
							4.05751		3.47676		3.20688
							4.17337		3.47676		3.2455
							4.59837		3.55401		3.51601
							5.40991		3.74712		3.51601
							5.75766		4.01763		3.82499
							6.22144		4.05625		3.86361
							6.72384		4.24936		4.0955
							7.11022		4.28798		4.36601
							7.41935		4.36523		4.55912
							10.3948		4.55834		4.63637
							14.3749		4.55834		4.63637
							0.810748		4.86747		4.79101
							0.887992		5.02196		5.60239
							0.887992		5.02196		5.64101
							0.887992		5.17645		6.37498
							0.926614		5.36956		7.65014
							0.926614		5.36956		11.8229
							0.926614		5.36956		14.3343
							0.926614		5.48558		15.6865
							0.926614		5.71731		16.3434
							0.926614		5.71731		0.811376
							1.00386		6.21955		0.849998
							1.00386		6.2968		1.08173
							1.04248		6.2968		1.12051
							1.19697		6.41266		1.12051
							1.23559		6.76026		1.15913
							1.23559		7.22388		1.19775
							1.23559		7.53302		1.19775
							1.23559		7.64888		1.23638
							1.27405		7.76475		1.23638
							1.27405		9.50305		1.23638
							1.27405		15.4909		1.275
							1.3513				1.31362
							1.46717				1.35224
							1.46717				1.39086
							1.46717				1.39086
							1.46717				1.46811
							1.50579				1.46811
							1.50579				1.50673
							1.54441				1.50673
							1.58303				1.58413
							1.62165				1.62275
							1.62165				1.62275
							1.6989				1.66137
							1.73752				1.7
							1.77614				1.77724
							1.81461				1.77724
							1.81461				1.97035
							1.81461				2.16362
							1.85323				2.16362
							1.89185				2.16362
							1.89185				2.16362
							1.89185				2.20224
							2.04634				2.24086
							2.04634				2.39535
							2.08496				2.47275
							2.1622				2.47275
							2.20083				2.62724
							2.23945				2.66586
							2.27807				2.70448
							2.27807				2.7431
							2.31654				2.78173
							2.31654				2.82035
							2.35516				2.85913
							2.39378				2.89775
							2.47102				3.39999
							2.50964				3.43861
							2.54827				3.55448
							2.66413				3.94086
							2.70275				4.17275
							2.74138				4.40448
							2.85709				4.71361
							2.85709				4.90672
							3.0502				4.98397
							3.12744				5.02259
							3.16606				5.02259
							3.16606				5.09999
							3.20468				6.02723
							3.20468				6.64534
							3.47488				6.72258
							3.5135				7.22483
							3.55213				7.26361
							3.66799				9.3112
							3.89957				14.0634
							3.93819				14.7203
							3.97681				0.811219
							3.97681				0.811219
							4.01543				0.888463
							4.1313				0.888463
							4.20854				0.927085
							4.24716				0.927085
							4.28579				0.965707
							4.28579				0.965707
							4.51736				0.965707
							4.63323				0.965707
							5.28964				1.04295
							5.55984				1.08157
							5.67571				1.1202
							6.17764				1.15882
							7.18149				1.15882
							7.68342				1.19744
							10.0386				1.23622
							10.5791				1.31346
							10.695				1.35208
							13.0115				1.35208
							13.1274				1.39071
							0.829745				1.39071
							0.869152				1.42933
							0.869152				1.42933
							0.908716				1.46795
							0.987687				1.50657
							0.987687				1.50657
							1.02725				1.50657
							1.02725				1.54519
							1.02725				1.62244
							1.02725				1.7383
							1.02725				1.77693
							1.06666				1.81555
							1.06666				1.85417
							1.06666				1.85417
							1.10622				1.85417
							1.10622				1.85417
							1.10622				1.93141
							1.14579				1.97004
							1.14579				1.97004
							1.18519				2.04744
							1.18519				2.04744
							1.26432				2.04744
							1.30373				2.08606
							1.30373				2.12468
							1.30373				2.12468
							1.30373				2.20193
							1.34329				2.24055
							1.38286				2.24055
							1.46183				2.31779
							1.46183				2.35641
							1.46183				2.39504
							1.5408				2.43366
							1.58036				2.47228
							1.61977				2.74263
							1.65933				2.81988
							1.6989				2.85866
							1.6989				2.97452
							1.7383				3.24488
							1.7383				3.2835
							1.77787				3.51523
							1.77787				3.59247
							1.85684				3.6311
							1.93597				3.7085
							1.93597				3.86299
							1.97537				3.94023
							2.01494				3.94023
							2.01494				4.17196
							2.01494				4.32645
							2.13347				4.52081
							2.13347				5.09905
							2.13347				5.13767
							2.21244				5.33094
							2.25201				5.48542
							2.29142				5.98751
							2.29142				6.29664
							2.29142				6.64424
							2.29142				6.95337
							2.33098				7.91908
							2.52848				8.61443
							2.52848				9.81187
							2.56805				10.2369
							2.56805				10.7003
							2.68658				12.0138
							2.72599				12.8636
							2.76555				13.7907
							2.80512				0.850312
							2.84453				0.850312
							2.96306				0.850312
							2.96306				0.850312
							3.0816				0.927556
							3.0816				1.00496
							3.31867				1.00496
							3.35823				1.04358
							3.35823				1.04358
							3.35823				1.12082
							3.51617				1.15945
							3.55574				1.19807
							3.63471				1.27547
							3.63471				1.27547
							3.91134				1.31409
							3.99031				1.31409
							4.18782				1.35271
							4.26695				1.35271
							4.46445				1.39133
							4.66196				1.54598
							6.835				1.54598
							6.91397				1.662
							8.09916				1.73925
							9.52142				1.81649
							12.524				1.81649
							12.9192				1.89389
							13.6303				1.89389
							13.9069				2.087
							14.4205				2.24165
							14.7365				2.28027
							22.6777				2.28027
							24.1791				2.28027
							24.6137				2.31905
							44.0913				2.39629
							0.812161				2.55094
							0.85094				2.58956
							0.889562				2.62818
							0.889562				2.78282
							0.966963				2.86007
							1.19901				2.86007
							1.27641				3.05334
							1.31503				3.13058
							1.35365				3.1692
							1.50846				3.2466
							1.50846				3.36247
							1.62448				3.55574
							1.62448				3.67176
							1.62448				3.67176
							1.81775				3.78762
							1.85652				3.78762
							1.97255				4.01951
							2.24322				4.40605
							2.24322				4.67656
							2.55266				5.41101
							2.59129				5.44963
							4.09974				5.87478
							5.0667				6.10667
							5.76284				6.53183
							5.91764				8.92796
							6.14969				9.3919
							6.69118				9.66241
							10.3268				22.7259
							13.7691				27.5957
							0.785
							0.8635
							0.90275
							0.942
							0.98125
							0.98125
							1.099
							1.1775
							1.21675
							1.256
							1.256
							1.29525
							1.37375
							1.37375
							1.413
							1.413
							1.413
							1.53075
							1.53075
							1.6485
							1.68775
							1.727
							1.884
							2.041
							2.08025
							2.1195
							2.2765
							2.355
							2.39425
							2.55125
							2.5905
							2.62975
							2.86525
							2.9045
							3.14
							3.25775
							3.25775
							3.33625
							3.49325
							3.8465
							3.88575
							5.45575
							5.45575
							5.53425
							6.16225
							6.47625
							7.73225
							8.43875
							11.1077
							1.04279
							1.08142
							1.1202
							1.15882
							1.19744
							1.27468
							1.27468
							1.35193
							1.35193
							1.39055
							1.39055
							1.42917
							1.42917
							1.42917
							1.50642
							1.54504
							1.62228
							1.62228
							1.6609
							1.81539
							1.81539
							1.89264
							1.89264
							2.0085
							2.0085
							2.04712
							2.08575
							2.16299
							2.20161
							2.62645
							2.66507
							2.81956
							3.0513
							3.39905
							3.51492
							3.74665
							3.74665
							4.09425
							4.13287
							4.51909
							5.90964
							6.10275
							10.0039
							10.0811
							13.0166
							14.2526
							14.5616
							0.810905
							0.810905
							0.810905
							0.849527
							0.849527
							0.849527
							0.888149
							0.888149
							0.926771
							1.00402
							1.04264
							1.11988
							1.11988
							1.11988
							1.1585
							1.1585
							1.19712
							1.23575
							1.23575
							1.27437
							1.31283
							1.31283
							1.35146
							1.50594
							1.50594
							1.54457
							1.54457
							1.54457
							1.58319
							1.58319
							1.62181
							1.66043
							1.69905
							1.69905
							1.73768
							1.73768
							1.85354
							1.85354
							1.89216
							1.96941
							2.00803
							2.04665
							2.35547
							2.47134
							2.78031
							2.78031
							2.97342
							2.97342
							3.32086
							3.35949
							3.78433
							4.09315
							5.44476
							5.48338
							6.64173
							8.18629
							9.19031
							0.966649
							1.08267
							1.15992
							1.1987
							1.1987
							1.1987
							1.23732
							1.31472
							1.31472
							1.39196
							1.50798
							1.70125
							1.74003
							1.77865
							1.8559
							1.89468
							1.9333
							2.31999
							2.39723
							2.70668
							2.93857
							3.05459
							3.09321
							3.24802
							4.25329
							4.71722
							5.10391
							8.89326
							0.888934
							0.966178
							1.00496
							1.04358
							1.04358
							1.04358
							1.12082
							1.12082
							1.12082
							1.12082
							1.15945
							1.15945
							1.15945
							1.19807
							1.23685
							1.23685
							1.27547
							1.31409
							1.35271
							1.35271
							1.35271
							1.39133
							1.54598
							1.54598
							1.5846
							1.5846
							1.62322
							1.662
							1.70062
							1.70062
							1.81649
							1.89389
							2.04838
							2.12578
							2.24165
							2.24165
							2.43491
							2.43491
							2.55094
							2.55094
							2.6668
							2.6668
							2.86007
							3.01471
							3.13058
							3.32385
							3.59436
							5.29498
							6.26132
							6.60907
							8.42572
							11.8654
							20.3298
							0.849841
							0.888463
							0.888463
							0.888463
							0.927242
							0.927242
							1.00449
							1.00449
							1.08173
							1.1976
							1.1976
							1.27484
							1.35208
							1.35208
							1.46795
							1.46795
							1.46795
							1.50657
							1.6226
							1.69984
							1.77708
							1.77708
							1.8157
							2.08606
							2.12468
							2.27933
							2.31795
							3.09055
							3.24503
							3.32228
							3.4383
							3.55417
							3.70865
							3.7859
							3.7859
							3.90176
							4.01779
							4.71314
							5.33125
							0.849684
							0.888306
							0.926928
							0.926928
							0.96555
							0.96555
							1.04279
							1.04279
							1.08142
							1.08142
							1.12004
							1.15866
							1.31315
							1.31315
							1.31315
							1.31315
							1.39039
							1.46779
							1.46779
							1.46779
							1.62228
							1.62228
							1.62228
							1.69952
							1.81539
							1.85401
							1.85401
							1.96988
							1.96988
							2.04712
							2.04712
							2.12437
							2.16299
							2.43334
							2.43334
							2.43334
							2.51059
							2.74232
							2.74232
							2.78094
							2.85819
							3.12854
							3.12854
							3.20578
							3.20578
							3.28303
							3.78511
							4.09409
							4.24873
							4.78944
							5.13704
							5.40739
							7.02952
							7.45452
							8.03385
							8.9994
							9.19251
							10.1196
							11.3169
							18.3078
							0.790181
							0.790181
							0.829745
							0.829745
							0.869309
							0.869309
							0.908716
							0.908716
							0.94828
							0.94828
							0.94828
							0.987844
							1.02725
							1.06682
							1.10638
							1.10638
							1.14579
							1.14579
							1.14579
							1.14579
							1.14579
							1.18535
							1.18535
							1.22491
							1.26432
							1.26432
							1.26432
							1.26432
							1.26432
							1.30388
							1.30388
							1.30388
							1.34345
							1.34345
							1.34345
							1.38286
							1.38286
							1.38286
							1.42242
							1.42242
							1.46198
							1.46198
							1.46198
							1.50139
							1.50139
							1.54096
							1.58052
							1.58052
							1.61993
							1.61993
							1.65949
							1.65949
							1.69905
							1.77802
							1.77802
							1.81759
							1.85715
							1.89656
							1.93612
							2.05466
							2.05466
							2.05466
							2.05466
							2.09422
							2.13363
							2.13363
							2.17319
							2.3707
							2.48923
							2.5288
							2.56836
							2.60777
							2.60777
							2.7263
							2.80543
							2.8844
							3.16104
							3.24001
							3.79312
							4.03019
							5.01803
							5.13657
							6.00588
							6.08485
							6.24295
							8.33701
							8.96925
							9.83856
							10.3917
							10.4312
							23.8258
