# Supplementary material for: Structural basis for Parkinson’s disease-linked LRRK2’s binding to microtubules
Source: Nat Struct Mol Biol. 2022 Dec 12;29(12):1196–207. doi: 10.1038/s41594-022-00863-y (PMC9758056; doi:10.1038/s41594-022-00863-y)
Supplement: Source Data Fig. 3 — Statistical Source Data [file 41594_2022_863_MOESM6_ESM.xlsx]

## Sheet: Figure 3e
Figure 3e					50 nM TMR-LRRK2[RCKW]	50 nM TMR-LRRK2[RCKW]
Concentration TMR -LRRK2[RCKW]	50 nM	50 nM			Untreated	Subtilisin Treated
Subtilisin	Untreated	Treated			167.197	78.6209
Mean	168.854	67.6368			163.33	65.4065
SD(+/-)	13.0378	5.22438			170.318	68.3504
n (fields of view)	8	8			188.409	62.1982
					180.933	63.6391
					160.498	67.1024
					145.892	64.8099
					174.251	70.9666
