# Supplementary material for: Structural basis for Parkinson’s disease-linked LRRK2’s binding to microtubules
Source: Nat Struct Mol Biol. 2022 Dec 12;29(12):1196–207. doi: 10.1038/s41594-022-00863-y (PMC9758056; doi:10.1038/s41594-022-00863-y)
Supplement: Source Data Fig. 4 — Statistical Source Data [file 41594_2022_863_MOESM7_ESM.xlsx]

## Sheet: Figure 4f
Figure 4f					50 nM TMR-LRRK2[RCKW]	50 nM TMR-LRRK1[RCKW]
Concentration	TMR -LRRK2[RCKW] = 50 nM	TMR -LRRK1[RCKW] = 50 nM			244.913	0.369932
Mean	194.096	0.0822324			207.529	0.236668
SD(+/-)	24.5489	0.428402			199.318	-0.144542
n (fields of view)	8	8			162.6	-0.359324
					178.358	-0.426531
					182.702	0.140196
					188.9	0.889942
					188.444	-0.0484807

## Sheet: Figure 4g
Figure 4g													[tubulin]	LRRK1 (RCKW)	LRRK1 (RCKW)	LRRK1 (RCKW)	LRRK1 (RCKW)	LRRK2 (RCKW)	LRRK2 (RCKW)	LRRK2 (RCKW)	LRRK2 (RCKW)
Construct (RCKW)	LRRK1	LRRK1	LRRK1	LRRK1	LRRK1	LRRK2	LRRK2	LRRK2	LRRK2	LRRK2			0	0	0	0	0	0	0	0	0
[tubulin] (micromolar)	0	0.242	0.485	0.97	1.698	0	0.242	0.485	0.97	1.698			0.242	-0.001027	0.0543757	0.0416721	-0.0565414	0.719807	0.842495	0.702995	0.710003
Mean	0	0.00961983	0.0515581	0.0800941	0.0623701	0	0.743825	0.920244	0.955365	1			0.485	0.0379889	0.0488677	-0.0068842	0.12626	0.908765	0.901873	0.953635	0.916703
SD(+/-)	0	0.0500703	0.0553391	0.0459404	0.127081	0	0.0661407	0.0230703	0.0173867	0			0.97	0.0341395	0.0732525	0.0692147	0.14377	0.929747	0.962988	0.960452	0.968273
n (replicates)	4	4	4	4	4	4	4	4	4	4			1.698	0.0180112	0.0251705	-0.0413689	0.247668	1	1	1	1

## Sheet: Figure 4i
Figure 4i	Kinesin % Motility					0 nM	LRRK2 100nM	LRRK1 100 nM
Construct and [RCKW]	0 nM	LRRK2 100nM	LRRK1 100 nM			70	3.84615	61.8182
Mean	70.0662	11.7698	72.6628			66.6667	18.3673	78.7234
SD(+/-)	5.54965	6.02418	7.25078			64.1791	6.38298	78.7234
n (microtubules)	20	20	20			79.375	15.5844	78.6408
Independent Experiments	2	2	2			75.8865	14.2857	70
						71.9512	14.3646	75
						67.2727	25	75
						70.4348	13.8614	69.1358
						66.6667	14.4444	73.1343
						71.7949	23.4568	66.0377
						69.2308	4.41176	66.129
						65.6716	3.38983	73.1343
						71.5686	6.32911	71.4286
						63.2353	8.62069	87.5
						60.7595	8.65385	57.1429
						62.6866	9.375	65.8537
						75.4902	10.5769	84.2105
						74.6032	15	76.087
						72.549	11.1111	72.2222
						81.3008	8.33333	73.3333

## Sheet: Figure 4j
Figure 4j	Kinesin Run Lengths					0nM	LRRK2 100 nM	LRRK1 100 nM
[RCKW]	0nM	LRRK2 100 nM	LRRK1 100 nM			0.811847	1.15992	0.888777
Tau +/- 95% Confidence intervals (microns)	1.917 ± 0.01	0.8318 ± 0.0185	1.776 + 0.011			0.850469	1.54661	0.966021
R2	0.999	0.9965	0.999			0.850469	0.811533	1.00464
n (kinesin motile events)	1491	202	801			0.850469	0.888934	1.04342
Independent Experiments	2	2	2			0.927713	1.04342	1.08204
						0.927713	1.31393	1.15929
						0.966492	1.42996	1.23653
						1.04374	1.81633	1.27515
						1.04374	1.89373	1.27515
						1.04374	2.16425	1.31378
						1.04374	2.31873	1.35255
						1.08236	0.829588	1.39118
						1.08236	0.908559	1.58429
						1.08236	0.908559	1.58429
						1.12098	1.2246	1.58429
						1.12098	1.26416	1.77755
						1.15976	1.61961	1.77755
						1.19838	0.811847	2.08669
						1.19838	0.850469	2.12531
						1.237	0.927713	2.3572
						1.27563	1.08236	2.51184
						1.27563	1.08236	2.55046
						1.27563	1.237	2.66633
						1.3144	1.27563	2.93684
						1.3144	1.39165	2.97546
						1.35303	1.58492	3.40062
						1.35303	1.62354	3.59373
						1.39165	1.77818	3.59373
						1.39165	2.2035	3.70975
						1.46889	0.811847	4.36664
						1.58492	0.811847	6.14419
						1.58492	0.966492	7.61262
						1.62354	1.00527	11.6315
						1.62354	1.04389	14.2206
						1.81696	1.08251	0.849841
						1.81696	1.12114	0.849841
						1.8942	1.27578	1.00433
						1.97145	1.66247	1.08157
						2.04885	1.66247	1.08157
						2.04885	1.7011	1.12035
						2.08747	2.16503	1.1976
						2.47401	2.20381	1.23622
						2.51279	2.82239	1.31346
						2.59003	3.40235	1.31346
						2.7833	0.811376	1.31346
						2.7833	0.811376	1.35208
						2.7833	0.965864	1.35208
						3.09259	0.965864	1.42933
						3.16983	1.00449	1.54519
						3.40188	1.04311	1.58382
						3.4405	1.08173	1.69968
						3.86565	1.15897	1.81555
						3.94306	1.23622	1.81555
						4.13632	1.23622	1.97019
						4.17494	1.31346	2.1633
						4.32959	1.35224	2.24055
						4.40683	1.58397	2.24055
						4.56148	1.66122	2.47228
						4.98679	1.69984	2.54952
						5.48935	1.69984	2.74279
						6.33982	1.77708	2.89728
						6.95824	1.85448	3.09039
						9.08449	1.85448	3.20625
						0.81169	1.85448	3.51539
						0.927556	1.89311	4.28798
						1.0822	1.93173	4.40385
						1.12082	2.00897	4.79023
						1.12082	2.00897	6.33542
						1.15945	2.54984	8.26684
						1.15945	3.32243	9.03943
						1.23685	0.811376	19.3151
						1.31409	0.811376	0.926928
						1.35271	0.849998	0.96555
						1.43011	0.966021	1.08142
						1.50736	1.00464	1.15866
						1.50736	1.04327	1.19728
						1.50736	1.04327	1.2359
						1.5846	1.04327	1.27453
						1.62322	1.04327	1.27453
						1.77787	1.15913	1.31315
						1.81649	1.23638	1.31315
						1.81649	1.275	1.31315
						1.85527	1.31378	1.42901
						1.89389	1.39102	1.50626
						1.97114	1.54551	1.73799
						1.97114	1.54551	1.77661
						2.00976	1.54551	1.81523
						2.04838	1.58413	1.89264
						2.20302	1.73877	1.93126
						2.39629	1.93189	1.96988
						2.43491	1.97051	2.24023
						2.43491	2.39551	2.24023
						2.55094	2.43429	2.47196
						2.55094	2.55015	2.47196
						2.58956	2.82066	2.54921
						2.7442	2.93653	2.7037
						2.78282	3.24566	3.08992
						3.16936	0.811062	3.36027
						3.40125	0.811062	3.43751
						3.90365	0.888306	3.47614
						3.90365	1.2359	3.70787
						4.01951	1.2359	4.01684
						4.3288	1.27453	4.48031
						4.48345	1.31315	5.75499
						4.75396	1.31315	10.467
						4.94723	1.42901	15.2949
						5.06309	1.54488	16.4538
						5.06309	1.62212	18.7325
						5.87478	1.73799	0.849684
						6.26132	1.77661	0.888306
						6.60907	2.97405	0.926928
						7.65265	0.811376	1.00417
						8.42572	1.00464	1.04279
						8.69623	1.04327	1.1202
						13.2183	1.08189	1.15882
						0.812004	1.23638	1.15882
						0.812004	1.31362	1.15882
						0.889405	1.50689	1.15882
						0.928027	1.54551	1.15882
						0.928027	1.54551	1.15882
						0.928027	1.89326	1.19744
						0.966806	2.04775	1.19744
						1.00543	2.27964	1.23606
						1.16007	2.62739	1.23606
						1.1987	0.811219	1.23606
						1.23747	0.811219	1.27468
						1.2761	0.849841	1.27468
						1.2761	0.888463	1.35193
						1.31472	1.00433	1.39055
						1.39212	1.00433	1.46779
						1.46952	1.04295	1.46779
						1.74019	1.08157	1.58366
						1.89483	1.15882	1.62228
						1.93345	1.23606	1.62228
						1.97223	1.27484	1.62228
						1.97223	1.39071	1.6609
						2.04948	1.39071	1.6609
						2.12688	1.42933	1.6609
						2.1655	1.54519	1.69952
						2.1655	1.97004	1.73815
						2.2429	1.97004	1.77677
						2.32015	2.0859	1.81539
						2.39755	3.47661	1.85401
						2.59081	0.888149	1.93126
						2.59081	1.1585	2.08575
						2.59081	1.54472	2.16299
						2.93888	0.790024	2.20161
						2.97766	1.2246	2.20161
						3.09353	1.2246	2.24023
						3.519	1.50108	2.24023
						4.4084	6.7695	2.24023
						5.95517	2.0925	2.31748
						6.4965	20.5555	2.3561
						6.61253	2.585	2.51059
						6.88319	19.4475	2.54921
						6.99922	0.811533	2.54921
						7.81138	0.811533	2.58783
						13.3411	1.15929	2.74232
						0.790024	1.35255	2.93543
						0.790024	2.39582	2.93543
						0.790024	1.8445	3.01267
						0.829431	29.638	3.0513
						0.829431	11.314	3.28318
						0.829431	5.903	3.32181
						0.868995	12.052	3.32181
						0.868995	8.2395	3.43767
						0.908559	8.9775	3.43767
						0.908559	7.256	3.55354
						0.947966	12.298	3.55354
						0.947966	1.0048	3.55354
						0.947966	1.15945	3.63078
						1.02694	1.58444	3.70803
						1.02694	2.08684	3.78527
						1.02694	2.39613	3.97838
						1.14547	3.59404	4.017
						1.14547	0.811219	4.21011
						1.14547	0.849841	4.67358
						1.18504	0.849841	4.78944
						1.18504	0.965707	4.98255
						1.22444	1.04295	4.98255
						1.22444	1.23606	5.09842
						1.26401	1.54504	5.44602
						1.26401	1.54504	5.4848
						1.30357	1.73815	5.6779
						1.34298	2.93559	6.56621
						1.34298	4.44216	9.03818
						1.34298	0.81169	14.1752
						1.42195	0.889091	16.8791
						1.42195	0.966335	25.531
						1.46151	1.04374	0.811376
						1.46151	1.50751	0.849998
						1.46151	1.58476	0.849998
						1.50108	0.926771	0.88862
						1.50108	0.926771	0.88862
						1.50108	2.0465	0.927242
						1.54048	2.12374	0.965864
						1.54048	2.35547	0.965864
						1.58005	2.78016	0.965864
						1.58005	0.92787	0.965864
						1.61946	1.3144	1.00449
						1.65902	1.62369	1.04311
						1.69858	1.93298	1.08173
						1.73799		1.08173
						1.77755		1.12035
						1.77755		1.12035
						1.81696		1.23622
						1.85652		1.27484
						1.89609		1.27484
						1.89609		1.31346
						1.89609		1.42948
						1.89609		1.46811
						1.9355		1.50673
						1.97506		1.54535
						1.97506		1.58397
						1.97506		1.58397
						2.01447		1.6226
						2.05403		1.77708
						2.0936		1.8157
						2.133		1.85448
						2.17257		1.85448
						2.33051		2.00897
						2.33051		2.04759
						2.44904		2.04759
						2.48845		2.08622
						2.56758		2.08622
						2.60698		2.20208
						2.60698		2.27933
						2.64655		2.43397
						2.68596		2.62708
						2.76508		2.62708
						2.76508		2.62708
						2.80449		2.6657
						2.80449		2.70432
						2.84405		2.78157
						2.92303		2.82019
						2.92303		2.89744
						3.002		2.93621
						3.04156		3.20657
						3.12053		3.24519
						3.12053		3.39968
						3.27847		3.43846
						3.39701		3.47708
						3.43657		3.78606
						3.51554		3.82468
						3.51554		4.17243
						3.51554		4.75192
						3.59451		5.25416
						3.79202		5.52452
						3.83159		5.68042
						3.87099		5.98814
						3.87099		6.954
						3.91056		14.333
						3.98953		0.850312
						3.98953		0.966335
						3.98953		1.04358
						4.02909		1.0822
						4.0685		1.12098
						4.10806		1.27547
						4.73999		1.31425
						4.85852		1.35287
						4.93749		1.39149
						5.05603		1.39149
						5.09559		1.43011
						5.33251		1.58476
						5.37207		1.58476
						5.41148		1.662
						5.56958		1.7394
						5.88562		1.89405
						6.3596		1.97129
						6.79402		1.97129
						6.91255		1.97129
						7.22859		2.00991
						7.4261		2.08731
						7.70258		2.16456
						7.74214		2.28058
						8.37407		2.3192
						8.88761		2.35783
						9.16409		2.35783
						9.44057		2.39645
						10.2306		2.39645
						10.7835		2.74436
						11.4946		2.86038
						11.6525		3.16952
						21.6067		3.20814
						28.2823		3.32416
						0.849998		3.36278
						0.927242		3.51743
						0.965864		3.59467
						0.965864		3.78794
						1.00449		3.90396
						1.00449		4.01983
						1.04327		4.01983
						1.04327		4.56101
						1.08189		4.67703
						1.08189		4.7929
						1.08189		5.41132
						1.12051		5.72061
						1.12051		0.811062
						1.15913		0.926928
						1.19775		0.926928
						1.19775		1.04279
						1.23638		1.12004
						1.23638		1.12004
						1.275		1.12004
						1.275		1.19728
						1.35224		1.27437
						1.39086		1.27437
						1.42948		1.27437
						1.54551		1.27437
						1.54551		1.27437
						1.54551		1.35161
						1.54551		1.35161
						1.62275		1.39024
						1.73862		1.39024
						1.73862		1.5061
						1.77724		1.54472
						1.77724		1.58335
						1.85448		1.62197
						1.85448		1.62197
						1.85448		1.8537
						1.89326		1.89232
						1.89326		2.04681
						1.93189		2.08543
						1.93189		2.27854
						1.97051		2.27854
						1.97051		2.39441
						2.08637		2.47165
						2.125		2.51027
						2.125		2.51027
						2.24086		2.62614
						2.27964		2.85787
						2.31826		3.05098
						2.35688		3.0896
						2.47275		3.35996
						2.47275		3.47582
						2.47275		3.51444
						2.51137		3.51444
						2.54999		3.74602
						2.54999		3.93913
						2.62724		3.97775
						2.74326		3.97775
						2.74326		4.51846
						2.74326		4.55708
						2.8205		4.71157
						2.8205		4.86606
						2.8205		5.05917
						2.8205		5.32952
						2.97499		5.56125
						2.97499		5.56125
						3.01362		8.3805
						3.05224		8.84381
						3.16826		9.30727
						3.43861		14.9844
						3.47724		17.3402
						3.55464		0.810905
						3.59326		0.810905
						3.63188		0.810905
						3.6705		0.849527
						3.82499		0.888149
						3.86361		0.888149
						3.97964		0.965393
						4.05688		1.00402
						4.0955		1.11988
						4.21137		1.15835
						4.24999		1.27421
						4.79101		1.27421
						4.79101		1.31283
						5.09999		1.50594
						5.17739		1.54457
						5.29326		1.62181
						5.71825		1.62181
						5.75688		1.62181
						5.94999		1.62181
						5.98876		1.66043
						6.18187		1.73768
						6.37498		1.73768
						6.49101		1.7763
						6.56825		1.7763
						6.79998		1.89201
						7.0705		2.00787
						7.95911		2.12374
						8.38411		2.16236
						8.50014		2.20098
						8.616		2.35547
						9.11825		2.39409
						9.54325		2.39409
						10.6251		2.43271
						12.1706		2.50996
						12.3251		2.54858
						19.2411		2.5872
						23.8389		2.89602
						32.4163		3.05051
						0.810905		3.05051
						0.849527		3.12775
						0.849527		3.32086
						0.888149		3.32086
						0.926771		3.39795
						0.965393		3.59106
						1.00386		3.66831
						1.04248		4.36334
						1.04248		4.6337
						1.04248		4.98114
						1.04248		5.01976
						1.0811		5.52185
						1.15835		6.68019
						1.19697		6.75744
						1.23559		8.10889
						1.23559		9.57747
						1.27421		23.0911
						1.31283		28.6902
						1.31283		0.810905
						1.31283		0.888149
						1.35146		1.00402
						1.35146		1.04264
						1.39008		1.08126
						1.4287		1.11988
						1.46732		1.11988
						1.46732		1.1585
						1.46732		1.27437
						1.50594		1.35161
						1.54457		1.42886
						1.54457		1.46748
						1.54457		1.54472
						1.58319		1.58319
						1.62181		1.58319
						1.62181		1.62181
						1.62181		1.66043
						1.62181		1.69905
						1.62181		1.69905
						1.66027		1.73768
						1.66027		1.73768
						1.73752		1.7763
						1.73752		1.93079
						1.73752		1.93079
						1.77614		2.04665
						1.85339		2.04665
						1.89201		2.08527
						1.93063		2.08527
						1.93063		2.1239
						1.93063		2.1239
						1.96925		2.20114
						2.12374		2.20114
						2.12374		2.43287
						2.16236		2.51012
						2.20098		2.66445
						2.23961		2.74169
						2.27823		2.81894
						2.35531		3.01205
						2.39394		3.2824
						2.39394		3.35964
						2.43256		3.35964
						2.43256		3.39826
						2.5098		4.0933
						2.58705		4.4409
						2.58705		5.32905
						2.62567		5.67665
						2.62567		6.25582
						2.66429		7.53019
						2.66429		15.5237
						2.70291		0.888934
						2.74153		0.888934
						2.8574		0.966335
						2.8574		1.04358
						2.89602		1.0822
						2.97327		1.0822
						3.1276		1.12098
						3.20484		1.1596
						3.24346		1.1596
						3.32071		1.23685
						3.35933		1.27547
						3.39795		1.39149
						3.43657		1.39149
						3.55244		1.39149
						3.59106		1.43011
						3.59106		1.58476
						3.78401		1.662
						3.78401		1.7394
						3.89988		2.39645
						3.9385		2.39645
						4.01575		2.47369
						4.05437		2.47369
						4.24748		2.66696
						4.2861		2.7442
						4.32456		2.8216
						5.09685		3.24676
						5.32858		3.28538
						5.40582		3.94243
						5.59893		3.94243
						5.6374		4.83152
						6.10086		5.37254
						7.10472		5.41132
						7.52956		7.15057
						7.60665		8.42603
						7.64527		12.5233
						8.37893		0.811062
						8.80377		0.849684
						9.22846		0.888306
						9.38295		0.926928
						9.53744		1.04279
						10.5413		1.08142
						10.5413		1.08142
						10.9274		1.12004
						11.0046		1.19728
						11.4681		1.39039
						11.5067		1.66075
						12.5492		1.66075
						12.8195		1.69937
						14.866		1.73799
						15.7154		1.73799
						17.2213		1.81523
						0.811062		1.96972
						0.926928		2.00834
						0.926928		2.04697
						0.926928		2.12421
						0.96555		2.16283
						1.00417		2.24008
						1.12004		2.2787
						1.15866		2.31732
						1.15866		2.85803
						1.19728		3.20563
						1.19728		3.24425
						1.2359		3.24425
						1.2359		3.47598
						1.27453		3.55322
						1.31315		4.05531
						1.31315		4.48015
						1.35177		4.51877
						1.39039		4.67326
						1.42901		4.82775
						1.42901		5.5231
						1.46764		5.94794
						1.50626		6.02519
						1.54488		12.6296
						1.5835		13.5179
						1.66075		16.1441
						1.66075		0.88862
						1.66075		1.00464
						1.73799		1.08189
						1.9311		1.12051
						1.9311		1.12051
						1.9311		1.15913
						1.9311		1.23638
						2.08559		1.31362
						2.12421		1.35224
						2.2787		1.35224
						2.2787		1.46826
						2.43319		1.46826
						2.47181		1.46826
						2.51043		1.46826
						2.51043		1.58413
						2.6263		1.7
						2.70354		1.73862
						2.70354		1.77724
						2.97389		1.77724
						3.01252		1.77724
						3.12854		1.89326
						3.16716		1.93189
						3.2444		2.08637
						3.32165		2.08637
						3.39889		2.125
						3.55338		2.31826
						3.592		2.35688
						3.66925		2.39551
						4.71204		2.66602
						4.78928		2.66602
						4.94377		2.66602
						5.05964		2.70464
						5.29137		3.09102
						5.67759		3.70912
						5.98657		3.70912
						6.41141		3.94101
						6.72039		3.97964
						7.10661		4.28877
						7.29971		4.32739
						7.29971		4.48188
						7.33834		5.37066
						7.84042		5.75703
						8.69011		5.95014
						8.72873		5.95014
						10.66		6.18203
						10.8145		7.57289
						14.3677		9.81391
						14.3677		10.973
						16.0299		11.4753
						0.810905		1.00527
						0.888149		1.15992
						0.966649		1.31456
						1.00402		1.43043
						1.19712		1.81712
						1.23575		1.85574
						1.23575		2.08779
						1.27437		2.39708
						1.31299		2.59034
						1.35161		3.36357
						1.35161		3.8275
						1.39024		8.0417
						1.39024		13.0291
						1.46748		13.8797
						1.46748		15.0009
						1.54472		0.849998
						1.54472		0.849998
						1.54472		0.965864
						1.58335		1.00449
						1.69905		1.08173
						1.73768		1.08173
						1.73768		1.275
						1.73768		1.42948
						1.81492		1.50673
						1.85354		1.54535
						1.93079		1.97035
						1.93079		2.16362
						1.93079		2.24212
						1.96941		2.35673
						1.96941		2.47259
						2.00803		2.51137
						2.04665		2.62724
						2.04665		2.85897
						2.08527		2.97499
						2.1239		4.24983
						2.16252		4.24983
						2.20114		4.32723
						2.23976		4.63621
						2.23976		5.2157
						2.27838		5.87258
						2.27838		6.22034
						2.27838		8.26793
						2.27838		11.5519
						2.31701		0.965393
						2.31701		1.19697
						2.31701		1.23559
						2.43287		1.46732
						2.47149		1.73752
						2.58736		1.77614
						2.62598		1.96925
						2.78031		1.96925
						2.85756		2.00787
						2.97342		2.08512
						3.05067		2.08512
						3.12791		2.08512
						3.20515		2.16236
						3.24378		2.23961
						3.24378		2.43256
						3.47551		2.5098
						3.47551		2.5098
						3.47551		2.62567
						3.51413		3.20484
						3.63		3.39795
						3.90019		4.01575
						3.97744		4.13161
						4.01606		4.20886
						4.05468		5.25134
						4.32504		0.810748
						4.40228		1.00386
						4.51815		1.04248
						4.82697		1.0811
						4.98145		1.11972
						5.17456		1.15835
						5.86976		1.19697
						6.75791		1.42854
						7.41432		1.46717
						7.95503		1.54441
						9.30649		1.58303
						11.3531		1.66027
						12.7434		1.77614
						14.7128		2.04634
						0.889405		2.08496
						0.928184		2.1622
						1.00543		2.31669
						1.04421		2.62551
						1.08283		3.08882
						1.16023		3.24331
						1.3535		3.66799
						1.3535		4.09268
						1.39228		5.4826
						1.39228		8.03102
						1.39228		8.10811
						1.4309		9.03488
						1.5083		23.3979
						1.62432		0.810748
						1.62432		0.926614
						1.66294		0.926614
						1.70157		0.965236
						1.81759		1.0811
						1.85637		1.15835
						1.89499		1.31268
						1.89499		1.39118
						2.16566		1.62165
						2.16566		1.6989
						2.20428		1.81476
						2.28168		2.35516
						2.3203		5.13516
						2.3203		5.32827
						2.43633		6.33212
						2.59113		11.5059
						2.62975		0.88862
						3.13246		0.927242
						3.20987		0.966021
						3.24849		1.00464
						3.28727		1.08189
						3.28727		1.15913
						3.63518		1.19775
						3.78998		1.42964
						3.86722		1.46826
						4.21529		1.50689
						4.25407		1.66137
						4.3701		1.81602
						4.3701		1.89326
						4.40872		2.04775
						4.52474		2.12515
						4.60198		2.12515
						4.79541		2.16377
						5.1821		2.2024
						5.29812		2.85928
						5.80099		2.89791
						7.23173		3.16826
						0.811219		3.3229
						0.849841		3.36153
						0.849841		3.63204
						0.888463		3.70928
						0.888463		4.05704
						0.927085		4.13428
						0.927085		5.13892
						1.00449		5.48668
						1.00449		5.91168
						1.08173		9.38907
						1.08173		9.81407
						1.12035		11.5142
						1.12035		15.0302
						1.12035		19.2418
						1.12035		0.895528
						1.12035		1.02992
						1.15897		1.07466
						1.1976		1.16416
						1.1976		1.29855
						1.1976		1.52243
						1.1976		1.56717
						1.23622		1.56717
						1.23622		1.8358
						1.23622		1.8358
						1.23622		1.92545
						1.27484		1.97019
						1.27484		1.97019
						1.27484		2.01494
						1.27484		2.05984
						1.27484		2.05984
						1.27484		2.23882
						1.35208		2.32847
						1.35208		2.37321
						1.39071		2.37321
						1.46795		2.4627
						1.46795		2.64184
						1.50657		2.64184
						1.58397		2.82098
						1.58397		2.95537
						1.66122		3.35839
						1.69984		3.49262
						1.73846		3.49262
						1.73846		3.62701
						1.77708		3.7165
						1.77708		3.7165
						1.8157		3.8509
						1.8157		4.43305
						1.8157		5.02023
						1.85433		5.41807
						1.89295		5.59721
						1.93157		6.9405
						1.97019		8.01516
						2.04744		10.9258
						2.08606		0.829745
						2.08606		0.829745
						2.12468		1.02741
						2.1633		1.18535
						2.20208		1.18535
						2.2407		1.18535
						2.31795		1.26448
						2.39519		1.38301
						2.43381		1.42242
						2.43381		1.46198
						2.47244		1.50155
						2.47244		1.50155
						2.51106		1.50155
						2.54968		1.62008
						2.5883		1.69905
						2.66555		1.85715
						2.70417		1.85715
						2.78141		2.01525
						2.93606		2.13379
						3.05192		2.17319
						3.09055		2.37086
						3.12917		2.44983
						3.16779		2.48939
						3.28365		2.52896
						3.28365		2.72646
						3.32228		3.31914
						4.01763		3.79328
						4.09503		4.03035
						4.17227		4.97878
						4.17227		7.66568
						4.2109		7.82315
						4.32676		9.5624
						4.36538		20.7053
						4.48125
						4.51987
						4.55849
						4.79038
						5.06074
						5.06074
						5.09936
						5.44712
						5.48574
						5.56298
						5.64023
						5.83333
						6.91507
						7.64904
						7.95817
						8.11266
						8.46026
						9.34888
						11.2032
						11.2032
						14.6413
						15.7617
						16.2253
						17.9638
						19.2
						19.5476
						0.790338
						0.869309
						0.908873
						0.908873
						0.908873
						0.987844
						0.987844
						0.987844
						1.06682
						1.06682
						1.06682
						1.06682
						1.10638
						1.10638
						1.14594
						1.18535
						1.18535
						1.18535
						1.22491
						1.22491
						1.26448
						1.26448
						1.30388
						1.30388
						1.34345
						1.38301
						1.38301
						1.42242
						1.46198
						1.46198
						1.46198
						1.50155
						1.58052
						1.62008
						1.65949
						1.69905
						1.69905
						1.69905
						1.77818
						1.81759
						1.81759
						1.81759
						1.81759
						1.85715
						1.85715
						1.93612
						1.93612
						1.97569
						1.97569
						1.97569
						2.01525
						2.05466
						2.13379
						2.17319
						2.21276
						2.25232
						2.29173
						2.29173
						2.29173
						2.33129
						2.37086
						2.37086
						2.37086
						2.56836
						2.56836
						2.56836
						2.60793
						2.60793
						2.64733
						2.6869
						2.80543
						2.96353
						3.0031
						3.0031
						3.0031
						3.0425
						3.12163
						3.16104
						3.16104
						3.2006
						3.51664
						3.67474
						3.71431
						3.71431
						3.75371
						3.79328
						3.91181
						3.95138
						3.95138
						4.10932
						4.30698
						4.46508
						4.54405
						4.66259
						4.74156
						5.41336
						5.53189
						6.2431
						6.95432
						7.03344
						7.34948
						7.42845
						7.70509
						7.78422
						8.06069
						8.29776
						9.52268
						11.8935
						0.811533
						0.850155
						0.850155
						0.850155
						0.888777
						0.888777
						0.888777
						0.966021
						1.0048
						1.0048
						1.0048
						1.0048
						1.04342
						1.04342
						1.04342
						1.08204
						1.12067
						1.12067
						1.15929
						1.15929
						1.15929
						1.23653
						1.23653
						1.31393
						1.31393
						1.31393
						1.35255
						1.35255
						1.35255
						1.35255
						1.35255
						1.35255
						1.39118
						1.39118
						1.39118
						1.4298
						1.4298
						1.46842
						1.54582
						1.54582
						1.54582
						1.58444
						1.58444
						1.70031
						1.70031
						1.73893
						1.73893
						1.77755
						1.81633
						1.81633
						1.85495
						1.89358
						1.89358
						1.97082
						1.97082
						2.04806
						2.16409
						2.16409
						2.27995
						2.27995
						2.39598
						2.47322
						2.51184
						2.51184
						2.62787
						2.89822
						3.09149
						3.09149
						3.20751
						3.362
						3.40062
						3.51664
						3.55526
						3.67113
						3.90302
						4.05767
						4.44404
						4.59869
						4.75317
						5.17833
						5.37144
						5.71935
						6.91726
						6.99451
						7.18777
						8.15395
						8.77222
						11.9023
						0.811062
						0.811062
						0.811062
						0.849684
						0.849684
						0.849684
						0.888306
						0.926928
						1.00417
						1.08142
						1.08142
						1.12004
						1.12004
						1.19728
						1.2359
						1.31315
						1.35177
						1.35177
						1.35177
						1.35177
						1.39039
						1.42901
						1.42901
						1.42901
						1.46764
						1.50626
						1.50626
						1.50626
						1.54488
						1.62212
						1.62212
						1.69937
						1.69937
						1.81523
						1.9311
						2.00834
						2.12421
						2.12421
						2.16283
						2.2787
						2.31732
						2.31732
						2.43319
						2.54905
						2.58767
						2.70354
						2.74216
						2.81941
						2.89665
						3.0513
						3.39889
						3.51476
						3.66925
						3.70787
						3.70787
						3.90098
						4.01684
						4.09409
						4.09409
						4.24858
						4.44169
						4.67342
						4.90515
						5.02102
						5.48448
						5.56173
						5.94794
						6.2183
						6.33416
						8.18802
						8.88322
						10.7372
						17.8825
						0.811062
						0.811062
						0.849684
						0.926928
						1.04264
						1.04264
						1.08126
						1.08126
						1.11988
						1.19712
						1.23575
						1.23575
						1.27437
						1.31299
						1.35161
						1.39024
						1.46748
						1.62197
						1.62197
						1.73783
						1.77645
						1.77645
						1.8537
						1.96957
						2.04681
						2.08543
						2.23992
						2.23992
						2.43303
						2.43303
						2.62614
						2.70338
						3.08945
						3.28256
						3.3598
						3.7074
						5.02039
						5.67696
						5.94732
						7.33755
						8.57346
						9.03676
						14.6753
						0.811533
						0.850155
						0.927399
						0.927399
						1.04327
						1.08189
						1.12051
						1.19791
						1.19791
						1.19791
						1.19791
						1.23653
						1.27515
						1.3524
						1.39102
						1.39102
						1.39102
						1.42964
						1.42964
						1.42964
						1.46842
						1.50704
						1.50704
						1.77755
						1.93204
						1.97066
						2.00929
						2.04791
						2.12531
						2.16393
						2.20255
						2.31842
						2.39566
						2.47306
						2.58893
						2.62755
						2.66617
						2.7048
						2.93669
						3.05255
						3.32306
						3.40046
						4.09597
						4.25046
						4.55959
						5.10062
						5.64148
						6.1825
						0.926928
						0.96555
						1.00417
						1.04279
						1.04279
						1.08142
						1.08142
						1.1202
						1.1202
						1.39055
						1.42917
						1.46779
						1.46779
						1.54504
						1.54504
						1.77677
						1.77677
						1.81539
						1.93126
						2.04712
						2.08575
						2.20161
						2.20161
						2.3561
						2.51059
						2.62645
						2.7037
						2.78094
						2.81956
						2.81956
						3.01267
						3.32181
						3.47629
						3.63078
						3.74665
						3.97838
						4.3646
						4.98255
						5.25291
						6.0255
						7.41589
						9.88802
						0.77244
						0.888463
						0.888463
						0.888463
						0.927085
						1.00433
						1.04295
						1.04295
						1.04295
						1.08157
						1.08157
						1.15882
						1.15882
						1.27468
						1.3133
						1.3133
						1.35193
						1.39055
						1.39055
						1.62228
						1.6609
						1.69952
						1.77677
						1.81539
						1.81539
						1.85401
						1.89264
						1.93126
						1.96988
						2.0085
						2.0085
						2.04712
						2.20161
						2.27886
						2.31748
						2.3561
						2.3561
						2.54937
						2.66523
						2.66523
						2.70385
						2.85834
						2.93559
						2.93559
						2.93559
						3.05145
						3.09007
						3.28318
						3.28318
						3.32181
						3.32181
						3.32181
						3.36043
						3.36043
						3.43767
						3.43767
						3.43767
						3.59216
						3.70803
						4.17165
						4.48062
						4.7896
						5.09858
						5.1372
						5.17582
						5.17582
						5.36893
						5.4848
						5.79377
						5.90979
						7.10708
						7.41605
						8.76798
						10.5061
						10.8539
						15.0254
						16.2614
						22.8278
						0.810905
						0.810905
						0.84937
						0.84937
						0.887992
						1.04248
						1.15835
						1.23559
						1.31283
						1.35146
						1.39008
						1.39008
						1.46717
						1.62165
						1.62165
						1.6989
						1.89201
						1.89201
						2.04634
						2.12358
						2.20083
						2.23945
						2.23945
						2.39394
						2.78
						2.81862
						3.12744
						3.24331
						3.32055
						3.39779
						3.39779
						3.43642
						3.62953
						3.62953
						3.74524
						3.89972
						3.97697
						4.05421
						4.05421
						4.13145
						4.40165
						5.36689
						5.48275
						5.56
						6.33228
						7.18165
						8.72606
						0.889876
						1.04468
						1.12208
						1.12208
						1.19948
						1.35428
						1.35428
						1.35428
						1.4703
						1.54771
						1.54771
						1.77975
						1.77975
						1.93455
						2.12813
						2.20538
						2.32156
						2.47636
						2.55361
						2.94061
						3.28884
						3.28884
						3.28884
						3.36624
						3.59828
						3.86926
						4.29474
						4.29474
						4.68174
						5.22339
						5.22339
						6.07464
						6.22945
						6.38425
						6.80972
						8.93785
						15.7476
						0.811062
						0.849684
						0.888306
						0.888306
						0.888306
						0.888306
						0.926928
						0.926928
						0.96555
						0.96555
						1.00417
						1.00417
						1.04279
						1.08142
						1.12004
						1.12004
						1.12004
						1.15866
						1.2359
						1.31315
						1.31315
						1.35177
						1.39039
						1.39039
						1.42901
						1.42901
						1.46764
						1.46764
						1.54488
						1.54488
						1.5835
						1.5835
						1.62212
						1.62212
						1.66075
						1.69937
						1.69937
						1.77661
						1.77661
						1.81523
						1.81523
						1.85386
						1.85386
						1.9311
						1.96972
						2.00834
						2.08559
						2.08559
						2.16283
						2.20145
						2.24008
						2.24008
						2.24008
						2.2787
						2.35594
						2.35594
						2.35594
						2.43319
						2.51043
						2.58767
						2.66492
						2.78078
						2.81941
						2.85803
						2.85803
						2.85803
						2.89665
						2.89665
						2.97389
						2.97389
						3.0513
						3.20578
						3.2444
						3.2444
						3.28303
						3.32165
						3.43751
						3.55338
						3.592
						3.97822
						4.05547
						4.17133
						4.24858
						4.2872
						4.36444
						4.67342
						5.09826
						5.21413
						5.5231
						5.60035
						5.63897
						6.06381
						6.79763
						7.06798
						7.57007
						7.64731
						7.72456
						10.9303
						12.089
						19.1184
