# Supplementary material for: Structural basis for Parkinson’s disease-linked LRRK2’s binding to microtubules
Source: Nat Struct Mol Biol. 2022 Dec 12;29(12):1196–207. doi: 10.1038/s41594-022-00863-y (PMC9758056; doi:10.1038/s41594-022-00863-y)
Supplement: Source Data Fig. 5 — Statistical Source Data [file 41594_2022_863_MOESM8_ESM.xlsx]

## Sheet: Figure 5d
Figure 5d	Normalized fraction microtubule bound					WT	K1358A/K1359A	R1384A/K1385A
LRRK2(RCKW) Construct	WT	K1358A/K1359A	R1384A/K1385A			0.752	0.546907	0.365854
Mean	0.767513	0.451846	0.356367			0.686822	0.505495	0.41194
Median	0.772615	0.48412	0.357414			0.793231	0.292237	0.348974
SEM	0.0321216	0.055908	0.023378			0.838	0.462745	0.298701
n (replicates)	4	4	4

## Sheet: Figure 5e
Figure 5e	Kinesin % Motility									0nM	WT 25 nM	K1358A/K1359A 25 nM	WT 50 nM	K1358A/K1359A 50 nM	WT 100 nM	K1358A/K1359A 100 nM
Construct and [RCKW]	0nM	WT 25 nM	K1358A/K1359A 25 nM	WT 50 nM	K1358A/K1359A 50 nM	WT 100 nM	K1358A/K1359A 100 nM			74.4	28.8591	53.125	10.6796	52.1739	16	44.2308
Mean	76.6537	34.9102	64.0797	27.4979	60.1834	19.3985	50.2992			77.2727	35.7143	55.3571	11.7647	64.1509	22.0184	49.4845
SD(+/-)	8.0237	6.98455	8.39873	11.3469	6.21412	4.70769	9.14799			72.9167	41.7219	49.2958	8.75	61.7021	22.0238	52.5641
n (microtubules)	46	20	21	26	20	20	20			83.8095	31.7829	65.5556	8.92857	61.1111	20	34.5679
Independent Experiments	3	2	2	2	2	2	2			65.2174	36.7188	70.4348	13.0435	51.1111	21.6049	67.5159
										70	34.5133	73.4694	26.4706	54.359	18.5185	49.1525
										66	29.9145	71.4286	23.0769	56	14.433	48.5294
										74.4	29.4118	71.4286	22.3881	70.7317	25.3731	69.3548
										75.9259	38.6139	71.7647	34.5455	65.9574	27.0833	58.75
										91.6667	30.5556	57.4468	20.5128	60.6061	12.3288	60.2941
										72.093	16.6667	72.3404	38.0952	65.7895	18.4466	48.6487
										68.75	46.6667	50.8772	35.6322	47.0588	16.8142	45.7143
										79.878	35.4839	58.1818	36.6667	64	17.6471	44.4444
										72.9064	32.7273	63.8298	29.2683	66.6667	20.4082	47.6191
										77.2152	44	60	37.5	56.0976	15.625	44.4444
										84.8101	31.8182	60.7595	42.1053	61.2245	27.5862	56.4516
										74.2574	45.1613	70.2128	39.4737	56.6038	15.7895	35
										71.6981	40	69.2308	28.5714	60.6557	16.6667	52.5
										72.2222	29.4118	76	30.9524	58.6207	12.5	54.717
										75.8621	38.4615	54.1667	34.8485	69.0476	27.1028	42
										79.1667		70.7692	51.2195
										65.2778			35.1852
										90			26.5625
										64.3678			28.2051
										85.7143			28
										80.9524			12.5
										73.4694
										77.3973
										70.5426
										71.5596
										69.8413
										65.8228
										67.5676
										79.1045
										80.9524
										80.6723
										80.7692
										80.9524
										89.4737
										84.2105
										64
										90.9091
										85.1852
										66.6667
										89.2857
										90.9091

## Sheet: Figure 5f
Figure 5f	Kinesin Run Lengths					0nM	WT 100 nM	K1358A/K1359A 100 nM
[RCKW]	0nM	WT 100 nM	K1358A/K1359A 100 nM			0.811219	0.927242	0.811376
Tau +/- 95% Confidence intervals (microns)	1.754 ± 0.007	0.7230 ± 0.0095	1.111 ± 0.012			0.849841	1.04311	0.811376
R2	0.9992	0.9987	0.9981			0.927085	1.04311	0.811376
n (kinesin motile events)	2260	324	686			0.927085	1.12035	0.927242
Independent Experiments	3	2	2			0.927085	1.23622	0.927242
						0.965707	1.27484	1.00464
						0.965707	1.35208	1.08189
						0.965707	1.85433	1.19775
						0.965707	0.849841	1.19775
						0.965707	0.849841	1.31362
						1.08173	0.888463	1.39102
						1.08173	0.888463	1.50689
						1.08173	0.927085	1.54551
						1.08173	1.00433	1.54551
						1.23622	1.04295	1.66137
						1.23622	1.04295	1.73877
						1.27484	1.08157	1.73877
						1.27484	1.1202	1.73877
						1.31346	1.15882	1.97051
						1.31346	1.19744	2.00913
						1.39071	1.3133	6.2979
						1.42933	1.35193	7.76616
						1.46795	1.39055	10.8958
						1.46795	1.50657	0.810905
						1.46795	1.58382	0.849527
						1.54519	1.69968	0.888149
						1.58382	1.7383	0.926771
						1.58382	1.77693	0.926771
						1.66106	2.24039	0.965393
						1.66106	2.5109	0.965393
						1.69968	2.8585	0.965393
						1.69968	3.24472	1.00402
						1.77708	0.849527	1.00402
						1.8157	0.849527	1.04264
						1.8157	0.849527	1.04264
						1.85433	0.888149	1.08126
						1.89295	0.888149	1.08126
						1.89295	0.926771	1.11988
						1.89295	0.965393	1.11988
						1.93157	0.965393	1.15835
						2.00881	0.965393	1.15835
						2.00881	1.00402	1.23559
						2.00881	1.08126	1.35146
						2.04744	1.08126	1.35146
						2.04744	1.1585	1.39008
						2.08606	1.1585	1.46732
						2.08606	1.19712	1.54457
						2.12468	1.19712	1.58319
						2.20193	1.23575	1.58319
						2.24055	1.23575	1.58319
						2.27917	1.27437	1.62181
						2.27917	1.35146	1.62181
						2.35641	1.39008	1.69905
						2.47244	1.4287	1.7763
						2.54968	1.46732	1.85354
						2.62692	1.46732	1.85354
						2.62692	1.50594	1.96925
						2.66555	1.50594	2.27823
						2.66555	1.62181	2.31685
						2.85866	1.66043	2.31685
						2.85866	1.73768	2.39409
						2.97452	1.81492	2.54858
						3.05177	1.81492	2.89602
						3.12917	1.85354	3.01189
						3.24503	1.93079	3.55244
						3.32228	1.93079	4.09315
						3.3609	2.20098	6.13964
						3.3609	2.89618	8.26338
						3.3609	5.36752	9.34464
						3.39952	0.811062	10.0783
						3.43814	0.811062	10.1169
						3.55401	0.811062	0.81169
						3.59263	0.849684	0.850312
						4.1335	0.849684	0.850312
						4.17212	0.926928	0.888934
						4.40385	1.04279	0.888934
						4.44263	1.04279	0.888934
						4.7516	1.12004	0.888934
						5.13798	1.12004	0.888934
						5.5242	1.39039	0.888934
						5.79471	1.69937	0.927556
						5.79471	1.85386	0.966178
						6.18093	1.85386	1.00496
						6.2968	1.9311	1.00496
						6.41266	2.00834	1.0822
						6.87629	2.08559	1.12082
						6.91491	2.08559	1.15945
						7.57164	2.31732	1.15945
						9.42597	2.31732	1.23685
						10.2758	0.790181	1.27547
						12.2074	0.829588	1.31409
						14.6412	0.948123	1.39133
						16.8817	0.987687	1.43011
						1.04279	0.987687	1.54598
						1.04279	1.02709	1.54598
						1.04279	1.02709	1.54598
						1.2359	1.06666	1.54598
						1.39039	1.06666	1.5846
						1.54488	1.10622	1.70062
						1.62212	1.10622	1.70062
						1.62212	1.10622	1.70062
						1.69937	1.18519	2.08716
						1.73799	1.18519	2.12578
						1.73799	1.22476	2.12578
						1.77661	1.22476	2.20302
						1.89248	1.22476	2.43491
						1.96972	1.22476	2.43491
						2.16283	1.26416	2.6668
						2.16283	1.26416	2.93731
						2.20145	1.34313	3.13058
						2.24008	1.34313	3.20798
						2.43319	1.34313	6.45458
						2.43319	1.3827	0.887992
						2.47181	1.5408	0.887992
						2.85803	1.65918	0.887992
						3.167	1.7383	0.926614
						3.20563	1.85684	0.926614
						3.36011	2.13332	0.926614
						3.74633	2.37039	0.926614
						4.05531	2.48892	1.04248
						4.24842	2.64686	1.04248
						4.75051	2.68643	1.11972
						5.60019	2.72583	1.15835
						8.9603	5.33329	1.27405
						11.0073	0.849527	1.31268
						11.2776	0.888149	1.42854
						14.3674	0.888149	1.46717
						0.812161	0.926771	1.58303
						0.812161	0.926771	1.62165
						0.850783	1.00402	1.66027
						1.04421	1.04264	1.6989
						1.08283	1.19712	1.77598
						1.08283	1.23575	2.00772
						1.12145	1.27437	2.04634
						1.19885	1.46732	2.20083
						1.23747	1.50594	2.23929
						1.3535	1.73768	2.27791
						1.3535	1.7763	2.54827
						1.39228	1.81492	3.47488
						1.4309	1.85354	3.7837
						1.58554	1.85354	0.829745
						1.70157	1.89216	0.829745
						1.89499	2.43287	0.829745
						1.89499	2.47134	0.829745
						1.93361	0.849998	0.869309
						1.93361	0.88862	0.94828
						1.93361	0.88862	0.987844
						2.01101	0.965864	0.987844
						2.08826	0.965864	0.987844
						2.08826	1.00449	0.987844
						2.12704	1.04311	0.987844
						2.47511	1.42948	1.02741
						2.51373	1.46811	1.02741
						3.17124	1.58413	1.02741
						3.44191	1.89311	1.02741
						3.55793	1.89311	1.02741
						4.44734	2.62724	1.02741
						5.53017	3.82499	1.06682
						5.60757	0.810905	1.10638
						6.18768	0.849527	1.14594
						6.38095	1.00402	1.14594
						8.1213	1.11972	1.14594
						0.849527	1.19697	1.14594
						0.849527	1.27421	1.14594
						0.888149	1.35146	1.14594
						0.888149	1.4287	1.14594
						0.926771	1.46732	1.18535
						0.926771	1.50594	1.18535
						0.926771	1.58319	1.22491
						0.926771	1.62181	1.22491
						1.00402	1.66043	1.22491
						1.00402	1.85339	1.26448
						1.04264	2.35531	1.26448
						1.11988	2.89602	1.26448
						1.1585	5.01976	1.26448
						1.1585	0.849841	1.30388
						1.23575	1.00433	1.30388
						1.27437	1.00433	1.30388
						1.27437	1.1202	1.30388
						1.27437	1.1202	1.34345
						1.31299	1.23606	1.34345
						1.31299	1.23606	1.38301
						1.39024	1.3133	1.42242
						1.39024	1.35193	1.42242
						1.5061	1.39055	1.46198
						1.5061	1.42917	1.46198
						1.58335	1.50657	1.50155
						1.58335	1.54519	1.54096
						1.62197	1.58382	1.54096
						1.66059	1.62244	1.65949
						1.73783	1.7383	1.69905
						1.73783	1.97004	1.73862
						1.73783	2.20177	1.77802
						1.77645	2.81988	1.85715
						1.77645	3.24472	1.93612
						1.77645	3.32196	1.93612
						1.85354	3.6311	1.97569
						1.93079	4.09456	2.0151
						2.00803	5.79424	2.0151
						2.00803	5.91011	2.09422
						2.00803	6.64408	2.09422
						2.04665	0.810905	2.09422
						2.04665	0.810905	2.13363
						2.04665	0.849527	2.17319
						2.04665	0.888149	2.17319
						2.08527	0.926771	2.25217
						2.1239	1.73752	2.29173
						2.1239	1.89201	2.33129
						2.1239	2.66429	2.44983
						2.31701	2.74153	2.48923
						2.35563	0.811533	2.48923
						2.39425	0.811533	2.48923
						2.39425	0.888934	2.5288
						2.47149	0.927556	2.5288
						2.47149	0.966178	2.5288
						2.51012	0.966178	2.60777
						2.54874	0.966178	2.64733
						2.62598	0.966178	2.80543
						2.62598	1.04342	2.96353
						2.6646	1.08204	2.96353
						2.6646	1.19807	3.0425
						2.70323	1.27531	3.31914
						2.74185	1.42996	3.35854
						2.81909	1.46858	3.47708
						3.01205	1.5072	3.63518
						3.05067	2.16425	3.79328
						3.12791	2.24149	3.83268
						3.20515	3.16905	3.91181
						3.20515	3.40093	4.03035
						3.32102	0.811376	4.06975
						3.35964	0.927242	4.10932
						3.39826	1.00449	4.18829
						3.55275	1.04311	4.18829
						3.97759	1.12051	4.38595
						4.01622	1.23638	4.50449
						4.13208	1.275	4.54405
						4.40228	1.31362	4.62302
						4.4409	1.35224	4.74156
						4.74988	1.42948	5.09716
						5.29059	1.58413	5.29467
						5.29059	1.77724	5.4132
						5.4063	1.85448	5.53174
						5.63803	2.00913	7.30992
						5.71527	2.00913	8.02113
						6.2946	2.20224	13.4343
						6.33322	2.93637	15.6471
						6.41047	3.90224	0.811847
						7.33724	0.849527	0.889091
						9.19078	0.849527	1.00511
						19.1154	0.849527	1.12098
						0.812004	1.15835	1.15976
						0.966806	1.19697	1.15976
						1.00543	1.23559	1.237
						1.08283	1.31283	1.27563
						1.16007	1.39008	1.3144
						1.23747	1.50594	1.35303
						1.3535	1.85339	1.39165
						1.43074	2.0465	1.39165
						1.43074	2.23961	1.39165
						1.46952	2.35531	1.43027
						1.58554	2.5098	1.43027
						1.62417	5.05823	1.43027
						1.77881	0.965707	1.54629
						1.81743	1.1202	1.62354
						2.2429	1.23606	1.62354
						2.43617	1.23606	1.77818
						2.78424	1.23606	2.2035
						2.82286	1.54519	2.28074
						3.40298	1.58382	2.39676
						3.4416	1.89279	2.55141
						3.4416	2.00866	2.55141
						3.94431	3.32212	2.74467
						4.36978	0.888149	3.71101
						5.14316	0.965393	9.47102
						5.41383	1.42886	11.0173
						6.18721	1.58319	0.810905
						7.07662	5.29043	0.810905
						8.54598	0.888149	0.849527
						8.93283	1.11988	0.849527
						10.7116	1.1585	0.888149
						0.928655	1.23575	0.888149
						0.928655	1.31283	0.926771
						0.967277	1.66043	1.04264
						1.00606	1.81492	1.0811
						1.00606	2.00803	1.19697
						1.04468	0.965707	1.27421
						1.3155	0.965707	1.27421
						1.4703	1.23622	1.35146
						1.66373	1.00402	1.35146
						1.74113	1.08126	1.35146
						1.77975	1.93079	1.39008
						2.39896	2.04665	1.50594
						2.47636	1.19791	1.62181
						3.48226	1.23653	1.66043
						3.71446	1.54567	1.73768
						4.29474	0.790181	1.96925
						4.72036	0.790181	2.20098
						5.22339	0.829745	2.27823
						5.37819	0.829745	2.27823
						6.73247	0.908716	2.39409
						9.6343	0.94828	2.58705
						0.88862	0.94828	2.66429
						0.88862	0.94828	2.66429
						0.927242	0.94828	3.28208
						0.927242	0.987844	3.39795
						1.00449	1.02725	3.47519
						1.08173	1.02725	5.13563
						1.12035	1.02725	5.29012
						1.15913	1.18535	0.850783
						1.15913	1.26432	1.00543
						1.19775	1.38286	1.04421
						1.23638	1.38286	1.04421
						1.31362	1.50139	1.08283
						1.35224	1.50139	1.12145
						1.35224	1.58036	1.12145
						1.39086	1.61993	1.12145
						1.50673	1.61993	1.16007
						1.50673	1.65949	1.16007
						1.66137	2.0151	1.23747
						1.81586	2.13363	1.2761
						2.20224	2.17304	1.3535
						2.27948	2.29157	1.39212
						2.39535	2.56821	1.39212
						2.43397	3.63502	1.4309
						2.58862		1.46952
						2.70448		1.50814
						3.82483		1.50814
						3.82483		1.58554
						3.90224		1.62417
						3.97948		1.66294
						4.09535		1.70157
						4.67483		1.77897
						5.2931		1.81759
						10.2384		1.85621
						0.810905		1.89483
						0.926771		2.04963
						0.965393		2.12688
						0.965393		2.20428
						1.08126		2.2429
						1.08126		2.28168
						1.08126		2.47495
						1.11988		2.51373
						1.11988		2.70699
						1.11988		3.86722
						1.11988		3.94447
						1.11988		4.09911
						1.1585		4.25392
						1.1585		4.33116
						1.23575		4.83387
						1.23575		5.83946
						1.39024		8.15976
						1.42886		0.849527
						1.46748		0.849527
						1.5061		0.849527
						1.5061		0.849527
						1.5061		0.888149
						1.58319		0.926771
						1.58319		1.00402
						1.62181		1.04264
						1.66043		1.08126
						1.73768		1.08126
						1.73768		1.08126
						1.73768		1.08126
						1.7763		1.08126
						1.85354		1.11988
						1.85354		1.1585
						1.89216		1.19712
						1.96941		1.23575
						2.00803		1.23575
						2.00803		1.23575
						2.00803		1.23575
						2.04665		1.39008
						2.04665		1.4287
						2.08527		1.58319
						2.1239		1.66043
						2.16252		1.69905
						2.20114		1.69905
						2.27838		1.73768
						2.39425		1.7763
						2.39425		1.7763
						2.43287		1.81492
						2.54874		1.85354
						2.54874		1.89216
						2.58736		1.96941
						2.78031		2.39409
						2.81894		2.66445
						2.85756		2.81894
						2.9348		2.81894
						2.97342		2.9348
						3.05067		3.39811
						3.12791		4.13177
						3.16653		4.28626
						3.24378		4.90405
						3.32102		5.25165
						3.35964		5.40614
						3.43689		8.03196
						3.51413		10.8507
						3.55275		14.7896
						3.55275		0.811376
						3.55275		0.811376
						3.59138		0.849998
						3.62984		0.927242
						3.62984		0.927242
						3.74571		0.965864
						3.93882		0.965864
						3.97744		0.965864
						4.05468		1.00449
						4.13193		1.00449
						4.55677		1.04311
						4.55677		1.08173
						4.74972		1.12035
						4.86559		1.12035
						4.90421		1.12035
						4.98145		1.15897
						5.52216		1.15897
						5.63803		1.1976
						6.13996		1.23622
						6.33307		1.23622
						6.41031		1.23622
						6.98948		1.27484
						7.41432		1.31346
						7.60743		1.31346
						8.53421		1.35224
						9.26787		1.39086
						11.16		1.46811
						11.9709		1.46811
						14.6742		1.50673
						0.811062		1.50673
						0.811062		1.50673
						0.888306		1.54535
						0.926928		1.6226
						0.926928		1.66122
						1.00417		1.66122
						1.04279		1.69984
						1.04279		1.69984
						1.08142		1.73846
						1.08142		1.89311
						1.08142		1.93173
						1.08142		1.97035
						1.12004		1.97035
						1.15866		1.97035
						1.15866		2.00897
						1.19728		2.00897
						1.27453		2.04759
						1.27453		2.04759
						1.27453		2.04759
						1.27453		2.08622
						1.35177		2.08622
						1.35177		2.12484
						1.42901		2.12484
						1.42901		2.12484
						1.50626		2.20208
						1.54488		2.2407
						1.54488		2.27933
						1.5835		2.39535
						1.5835		2.54984
						1.62212		2.62708
						1.66075		2.6657
						1.69937		2.82019
						1.69937		2.85881
						1.69937		3.0907
						1.73799		3.24519
						1.81523		3.39968
						1.81523		3.55432
						1.85386		3.67019
						1.89248		3.70881
						1.9311		3.78606
						1.9311		3.90192
						1.96972		4.13381
						2.04697		4.21105
						2.08559		4.44279
						2.12421		4.44279
						2.2787		6.02676
						2.35594		6.529
						2.35594		6.72227
						2.35594		8.30624
						2.51043		8.38349
						2.58767		8.49935
						2.6263		9.23348
						2.66492		12.2082
						2.66492		0.811219
						2.70354		0.849841
						2.74216		0.888463
						2.78078		0.927085
						2.78078		0.927085
						2.78078		0.965707
						2.81941		1.1202
						2.89665		1.3133
						3.01252		1.35193
						3.05114		1.66106
						3.12838		1.7383
						3.12838		1.81555
						3.167		2.04728
						3.167		2.54952
						3.28287		3.55385
						3.5146		5.48527
						3.63047		5.56251
						3.70771		12.0521
						3.74633		0.966021
						3.8622		0.966021
						3.90082		1.04342
						3.93944		1.08204
						4.01669		1.35255
						4.09393		1.46842
						4.36413		1.50704
						4.6731		1.54582
						6.4111		1.54582
						7.2994		1.62307
						8.76704		1.70031
						0.927085		2.31858
						0.965707		2.4346
						1.00433		2.78235
						1.04295		4.56006
						1.08157		5.37144
						1.1202		0.927085
						1.19744		1.00433
						1.23606		1.04295
						1.23606		1.1202
						1.27484		1.42933
						1.31346		1.46795
						1.35208		1.46795
						1.35208		1.50657
						1.39071		1.81555
						1.39071		1.89279
						1.50657		1.97004
						1.50657		2.24039
						1.54519		2.74263
						1.58382		2.74263
						1.62244		2.81988
						1.66106		2.81988
						1.7383		3.09023
						1.77693		3.24472
						1.81555		3.86283
						1.81555		9.23223
						1.89279		0.849841
						2.0859		1.04295
						2.20193		1.19744
						2.20193		1.19744
						2.24055		1.27468
						2.31779		1.3133
						2.35641		1.35193
						2.66539		1.35193
						2.78125		1.54504
						2.97452		1.6609
						3.09039		1.69952
						3.20625		2.04712
						3.24488		2.20161
						3.2835		2.58799
						3.39936		2.7811
						3.39936		3.20594
						3.55385		3.97854
						3.59247		4.86684
						3.78558		5.1372
						3.78558		7.14586
						3.86299		0.927242
						3.86299		1.04311
						4.09472		1.08173
						4.32645		1.12035
						5.87164		1.15897
						6.567		1.1976
						6.72148		1.35224
						9.81187		1.50673
						18.9669		1.54535
						20.4348		1.66122
						0.811533		1.89311
						0.927399		5.13845
						0.966021		0.849684
						1.0048		0.888306
						1.12067		0.926928
						1.15929		0.96555
						1.19791		0.96555
						1.35255		1.04279
						1.35255		1.12004
						1.39118		1.12004
						1.39118		1.15866
						1.4298		1.15866
						1.46842		1.15866
						1.50704		1.31299
						2.12547		1.35161
						2.12547		1.39024
						2.31858		1.42886
						2.31858		1.5061
						2.55046		1.58335
						2.82098		1.62197
						3.24598		1.69921
						3.362		1.69921
						3.40062		1.93094
						3.43924		2.00819
						3.67113		2.00819
						3.70975		2.08543
						4.01889		2.35579
						4.32802		2.62614
						4.83042		2.70338
						5.02369		2.70338
						7.11037		2.81925
						0.96555		2.81925
						1.00417		3.05098
						1.04279		3.12823
						1.04279		5.44539
						1.08142		7.33771
						1.08142		11.9334
						1.08142		0.811376
						1.12004		0.849998
						1.19728		0.927242
						1.2359		0.927242
						1.2359		1.00449
						1.27453		1.04311
						1.31315		1.27484
						1.35177		1.54535
						1.46764		1.93173
						1.50626		2.39535
						1.54488		2.6657
						1.73799		2.74295
						1.73799		3.74743
						1.81523		8.38349
						2.00834		0.849998
						2.16283		0.927242
						2.31732		0.965864
						2.43319		1.12051
						2.43319		1.12051
						3.0513		1.12051
						3.43751		1.39086
						3.43751		1.46811
						3.82374		1.97051
						3.86236		2.08637
						4.20995		2.47275
						5.36862		2.51137
						6.06381		2.51137
						0.790181		2.7431
						0.829745		2.8205
						0.829745		2.97499
						0.829745		4.17275
						0.829745		4.48172
						0.869152		4.52034
						0.908716		4.94534
						0.908716		7.18636
						0.94828		0.888149
						0.94828		0.926771
						0.94828		0.926771
						0.987687		0.965236
						0.987687		1.04248
						0.987687		1.04248
						1.02725		1.04248
						1.06666		1.11972
						1.06666		1.11972
						1.14579		1.27421
						1.14579		1.35146
						1.18519		1.39008
						1.18519		1.46732
						1.22476		1.54457
						1.22476		1.73752
						1.26432		1.81476
						1.26432		1.85339
						1.30373		1.93063
						1.34329		1.96925
						1.34329		2.0465
						1.34329		2.39394
						1.34329		2.5098
						1.42226		2.66429
						1.46183		3.32071
						1.46183		3.43657
						1.46183		4.09299
						1.46183		5.44429
						1.50139		5.75326
						1.50139		10.3868
						1.5408		1.12051
						1.5408		1.27515
						1.5408		1.3524
						1.61993		1.3524
						1.61993		1.39102
						1.65933		1.39102
						1.65933		1.39102
						1.65933		1.42964
						1.6989		1.54551
						1.7383		1.62291
						1.7383		1.97066
						1.77787		2.16377
						1.81743		2.2798
						1.81743		2.39566
						1.81743		2.39566
						1.85684		2.62755
						1.85684		2.66617
						1.85684		3.05255
						1.85684		4.17306
						1.8964		5.6027
						1.8964		7.84388
						1.93597
						1.93597
						1.93597
						1.93597
						1.97537
						2.01494
						2.01494
						2.0545
						2.09391
						2.17304
						2.33098
						2.33098
						2.33098
						2.37054
						2.37054
						2.37054
						2.41011
						2.41011
						2.48908
						2.48908
						2.48908
						2.56805
						2.56805
						2.64702
						2.64702
						2.76555
						2.80512
						2.80512
						2.88409
						2.92365
						2.92365
						2.96322
						3.00263
						3.00263
						3.08175
						3.08175
						3.12116
						3.20013
						3.2397
						3.2397
						3.27926
						3.31867
						3.31867
						3.39779
						3.55574
						3.5953
						3.95091
						3.95091
						4.02988
						4.30651
						4.30651
						4.34592
						4.42504
						4.54342
						4.66196
						4.66196
						4.85962
						5.1361
						5.80774
						6.43998
						7.58561
						7.86225
						8.09932
						8.25726
						8.53389
						9.56114
						10.1537
						11.9317
						12.3267
						16.001
						22.4805
						23.2705
						55.8257
						0.790181
						0.829588
						0.869152
						0.908559
						0.908559
						0.908559
						0.948123
						0.987687
						1.02709
						1.02709
						1.02709
						1.06666
						1.10622
						1.10622
						1.10622
						1.10622
						1.14563
						1.14563
						1.14563
						1.18519
						1.18519
						1.18519
						1.22476
						1.22476
						1.22476
						1.26416
						1.26416
						1.26416
						1.30373
						1.30373
						1.34313
						1.34313
						1.34313
						1.34313
						1.3827
						1.3827
						1.42226
						1.42226
						1.42226
						1.4612
						1.4612
						1.46167
						1.46167
						1.50123
						1.50123
						1.5408
						1.5408
						1.58021
						1.58021
						1.61977
						1.61977
						1.65918
						1.65918
						1.65918
						1.69874
						1.69874
						1.69874
						1.7383
						1.7383
						1.77771
						1.77771
						1.81727
						1.85684
						1.85684
						1.85684
						1.85684
						1.85684
						1.89625
						1.89625
						1.93581
						1.93581
						1.93581
						1.93581
						1.97537
						2.01478
						2.01478
						2.01478
						2.05435
						2.05435
						2.09375
						2.09375
						2.09375
						2.17288
						2.29142
						2.29142
						2.33082
						2.37039
						2.40979
						2.40979
						2.52833
						2.60746
						2.64686
						2.64686
						2.64686
						2.68643
						2.68643
						2.68643
						2.72599
						2.7654
						2.7654
						2.7654
						2.80496
						2.84437
						2.88393
						2.88393
						2.88393
						2.9235
						2.9235
						3.08144
						3.16041
						3.23954
						3.23954
						3.23954
						3.27895
						3.31851
						3.39748
						3.47645
						3.51601
						3.79265
						3.91103
						3.99016
						4.10869
						4.18766
						4.3062
						4.38517
						4.38517
						4.54311
						4.58267
						4.58267
						4.66164
						4.89871
						4.93828
						5.21476
						5.33329
						5.92596
						6.08391
						6.28141
						6.51848
						6.51848
						6.63702
						7.19013
						7.4272
						8.33576
						8.61224
						9.0074
						10.0345
						10.9432
						11.1407
						12.4444
						0.81169
						0.850312
						0.888934
						0.888934
						0.888934
						0.927556
						0.966178
						0.966178
						0.966178
						1.04358
						1.0822
						1.0822
						1.12082
						1.15945
						1.19807
						1.19807
						1.23685
						1.31409
						1.35271
						1.39133
						1.46873
						1.50736
						1.54598
						1.54598
						1.62322
						1.62322
						1.70062
						1.85511
						1.93251
						1.93251
						1.97114
						2.04838
						2.087
						2.20302
						2.20302
						2.20302
						2.35751
						2.39629
						2.39629
						2.43491
						2.43491
						2.74405
						2.78267
						3.09196
						3.13058
						3.59436
						3.90349
						3.98089
						4.32865
						4.56054
						4.86983
						4.98569
						5.02431
						6.26116
						6.29978
						7.03407
						7.34336
						7.923
						8.81194
						11.0922
						14.1069
						0.811533
						0.811533
						0.850155
						0.888934
						0.927556
						0.966178
						0.966178
						1.0048
						1.0048
						1.0048
						1.04342
						1.04342
						1.08204
						1.15945
						1.15945
						1.23669
						1.23669
						1.27531
						1.31393
						1.35255
						1.35255
						1.42996
						1.42996
						1.42996
						1.5072
						1.5072
						1.54582
						1.54582
						1.54582
						1.62307
						1.66185
						1.77771
						1.77771
						1.81633
						1.81633
						1.81633
						1.89373
						1.89373
						2.08684
						2.08684
						2.12547
						2.16425
						2.20287
						2.31873
						2.39613
						2.43476
						2.47338
						2.55062
						2.58924
						2.89853
						2.93716
						2.97578
						3.13027
						3.47818
						3.71007
						4.17385
						4.44436
						4.67624
						4.67624
						4.90813
						5.95156
						5.99018
						7.38136
						7.49738
						8.84993
						11.0528
						13.4876
						0.811062
						0.849684
						0.849684
						0.888306
						0.888306
						0.888306
						0.926928
						0.965707
						0.965707
						0.965707
						0.965707
						0.965707
						1.04295
						1.08157
						1.08157
						1.08157
						1.08157
						1.15882
						1.15882
						1.23606
						1.23606
						1.3133
						1.35193
						1.35193
						1.39055
						1.39055
						1.39055
						1.42917
						1.42917
						1.46779
						1.50642
						1.50642
						1.50642
						1.54504
						1.54504
						1.54504
						1.62228
						1.62228
						1.6609
						1.69952
						1.81539
						1.89264
						1.93126
						1.93126
						2.04712
						2.12437
						2.12437
						2.16299
						2.20161
						2.24023
						2.27886
						2.39472
						2.54921
						2.58783
						2.62645
						2.7037
						2.85819
						2.89696
						2.93559
						3.43767
						3.70803
						3.86251
						3.93976
						4.17149
						4.24873
						4.24873
						4.59633
						4.63495
						5.09858
						5.17582
						6.72086
						7.64778
						10.7379
						13.094
						18.656
						1.00402
						1.00402
						1.04264
						1.04264
						1.08126
						1.1585
						1.31299
						1.42886
						1.54472
						1.54472
						1.58335
						1.58335
						1.62181
						1.69905
						1.93079
						2.08527
						2.20114
						2.54874
						2.6646
						2.6646
						2.6646
						2.70307
						2.74169
						2.74169
						2.78031
						2.78031
						2.81894
						3.12791
						3.24378
						3.35964
						3.59138
						3.63
						4.0933
						4.13193
						4.71126
						7.18259
						8.49558
						16.9525
						0.888149
						1.04264
						1.1585
						1.1585
						1.46748
						1.46748
						1.69921
						1.73783
						1.77645
						1.77645
						2.00819
						2.00819
						2.00819
						2.1239
						2.6646
						2.74185
						3.0122
						3.12807
						3.70724
						4.40244
						4.90437
						5.1361
						5.98578
						7.06704
						8.53452
						17.5323
						0.849841
						0.888463
						0.927085
						1.04295
						1.1202
						1.27468
						1.42917
						1.50642
						1.50642
						1.69952
						1.97004
						2.04728
						2.04728
						2.04728
						2.12452
						2.12452
						3.28334
						3.47645
						3.47645
						4.0944
						4.48078
						5.33046
						0.811219
						0.965864
						0.965864
						1.39071
						1.39071
						1.42933
						1.58397
						1.69984
						1.77708
						1.85433
						2.20208
						2.39519
						2.6657
						3.32243
						3.59279
						4.13365
						5.09952
						5.87211
						6.79936
						0.81169
						0.888934
						1.0822
						1.12082
						1.12082
						1.15945
						1.15945
						1.15945
						1.19807
						1.27547
						1.27547
						1.31409
						1.35271
						1.39133
						1.39133
						1.39133
						1.46858
						1.50736
						1.50736
						1.54598
						1.5846
						1.73925
						1.77787
						1.81649
						1.89373
						1.97114
						1.97114
						1.97114
						2.00976
						2.00976
						2.12562
						2.1644
						2.20302
						2.39629
						2.47354
						2.51216
						2.51216
						2.93731
						3.47833
						3.51711
						3.86487
						4.09676
						5.41085
						5.836
						6.53167
						6.99545
						14.4161
						0.810905
						1.54472
						1.81508
						1.96957
						2.00819
						2.04681
						2.51012
						2.62598
						3.66862
						0.811219
						0.849998
						0.965864
						1.04311
						1.04311
						1.08173
						1.08173
						1.08173
						1.08173
						1.15897
						1.1976
						1.23622
						1.27484
						1.31346
						1.31346
						1.35208
						1.39071
						1.39071
						1.39071
						1.42948
						1.58397
						1.58397
						1.6226
						1.6226
						1.6226
						1.69984
						1.77708
						1.77708
						1.77708
						1.85433
						1.89295
						1.97019
						1.97019
						2.00897
						2.16346
						2.35657
						2.43381
						2.62708
						2.6657
						2.74295
						2.78157
						2.89744
						3.39968
						3.47692
						4.32692
						4.36554
						4.40416
						4.67452
						5.17676
						5.83349
						5.91074
						6.25849
						6.4516
						6.79936
						7.3016
						12.5942
						1.27547
						1.35271
						1.39133
						1.39133
						1.46873
						1.50736
						1.5846
						1.70062
						1.81649
						1.81649
						1.85527
						1.89389
						2.20302
						2.35767
						2.43491
						2.43491
						2.62818
						2.86007
						3.47849
						3.47849
						3.8264
						3.8264
						3.90365
						3.98105
						4.36743
						4.8312
						4.9086
						5.48841
						8.19383
						17.1221
						0.790181
						0.869152
						1.10622
						1.14579
						1.18535
						1.18535
						1.22476
						1.22476
						1.26432
						1.26432
						1.34329
						1.38286
						1.42242
						1.50139
						1.50139
						1.54096
						1.58036
						1.61993
						1.61993
						1.61993
						1.73846
						1.77802
						1.81743
						2.01494
						2.17304
						2.17304
						2.25201
						2.33114
						2.37054
						2.37054
						2.44967
						2.52864
						2.56821
						2.60761
						2.68674
						2.72615
						2.76571
						3.12132
						3.16072
						3.43736
						3.55589
						3.63486
						3.87193
						4.03003
						4.82021
						5.64996
						6.36117
						6.59808
						6.95369
						10.8258
						21.6514
						0.811376
						0.88862
						0.927242
						0.927242
						1.00449
						1.00449
						1.12035
						1.15897
						1.19775
						1.19775
						1.31362
						1.39086
						1.46811
						1.50673
						1.54535
						1.7
						2.04759
						2.08622
						2.08622
						2.08622
						2.31811
						2.39535
						2.51121
						2.70448
						2.82035
						3.05208
						3.63172
						3.86346
						3.9407
						4.17259
						4.28845
						4.7907
						6.52932
						6.76105
						7.84293
						11.9381
						0.829745
						0.829745
						0.908873
						0.908873
						0.94828
						0.94828
						0.987844
						0.987844
						1.02741
						1.02741
						1.02741
						1.02741
						1.02741
						1.10638
						1.10638
						1.10638
						1.10638
						1.14594
						1.14594
						1.22491
						1.22491
						1.26448
						1.30388
						1.30388
						1.30388
						1.34345
						1.34345
						1.34345
						1.34345
						1.34345
						1.38301
						1.42242
						1.42242
						1.42242
						1.50155
						1.50155
						1.54096
						1.58052
						1.62008
						1.62008
						1.62008
						1.65949
						1.65949
						1.77818
						1.81759
						1.85715
						1.89672
						1.93612
						2.01525
						2.05466
						2.09422
						2.13379
						2.13379
						2.21276
						2.21276
						2.21276
						2.29173
						2.33129
						2.37086
						2.44983
						2.44983
						2.44983
						2.48939
						2.5288
						2.56836
						2.64733
						2.6869
						2.6869
						2.6869
						2.72646
						2.845
						2.845
						2.8844
						2.8844
						2.96353
						2.96353
						2.96353
						3.0031
						3.24017
						3.27957
						3.31914
						3.51664
						3.55621
						3.55621
						3.63518
						3.79328
						3.83284
						3.83284
						3.87225
						3.87225
						3.95138
						4.06991
						4.26742
						4.34654
						4.42552
						4.46508
						4.50449
						4.54405
						4.58361
						4.74156
						4.86009
						5.45292
						6.59871
						6.59871
						6.75681
						7.30992
						7.30992
						7.50758
						7.94216
						8.17923
						8.37689
						9.72034
						11.9725
						0.850155
						0.888777
						0.927399
						0.927399
						0.927399
						0.927399
						0.966021
						1.0048
						1.04342
						1.08204
						1.12067
						1.12067
						1.12067
						1.12067
						1.15929
						1.15929
						1.15929
						1.19791
						1.19791
						1.19791
						1.19791
						1.27531
						1.27531
						1.27531
						1.27531
						1.27531
						1.27531
						1.31393
						1.31393
						1.35255
						1.35255
						1.35255
						1.35255
						1.35255
						1.39118
						1.39118
						1.46842
						1.46842
						1.50704
						1.50704
						1.54582
						1.54582
						1.54582
						1.58444
						1.62307
						1.62307
						1.70031
						1.70031
						1.73893
						1.81633
						1.85495
						1.89358
						1.89358
						1.97082
						2.00944
						2.00944
						2.04806
						2.08684
						2.20271
						2.24133
						2.35736
						2.39598
						2.4346
						2.4346
						2.47322
						2.55046
						2.62787
						2.74373
						2.82098
						2.82098
						3.09149
						3.16873
						3.24613
						3.40062
						3.51664
						3.59389
						3.63251
						3.63251
						3.90302
						4.17353
						4.59869
						4.71455
						4.98506
						5.25558
						5.52609
						6.26037
						7.26502
						7.88344
						8.7336
						8.88808
						11.8251
						0.926928
						0.926928
						0.96555
						0.96555
						1.00417
						1.12004
						1.12004
						1.12004
						1.12004
						1.15866
						1.19728
						1.19728
						1.2359
						1.2359
						1.27453
						1.31315
						1.31315
						1.35177
						1.39039
						1.42901
						1.50626
						1.5835
						1.5835
						1.5835
						1.66075
						1.66075
						1.69937
						1.73799
						1.73799
						1.73799
						1.77661
						1.81523
						1.81523
						1.81523
						1.85386
						1.89248
						1.9311
						2.00834
						2.08559
						2.16283
						2.20145
						2.2787
						2.39456
						2.39456
						2.51043
						2.66492
						2.70354
						2.74216
						2.81941
						2.81941
						2.85803
						2.89665
						2.93527
						3.01252
						3.08992
						3.16716
						3.20578
						3.2444
						3.28303
						3.36027
						3.39889
						3.43751
						3.43751
						3.47614
						3.592
						3.9396
						4.17133
						4.36444
						4.86653
						5.09826
						5.21413
						5.40724
						6.2183
						6.29554
						8.61286
						8.96046
						9.88755
						16.9555
						0.811062
						0.96555
						0.96555
						1.08126
						1.08126
						1.1585
						1.19712
						1.19712
						1.23575
						1.27437
						1.27437
						1.31299
						1.35161
						1.5061
						1.5061
						1.58335
						1.62197
						1.62197
						1.69921
						1.69921
						1.89232
						2.04681
						2.12405
						2.2013
						2.35579
						2.35579
						2.39441
						2.43303
						2.47165
						2.47165
						2.58752
						2.66476
						2.97374
						3.05082
						3.16669
						3.66878
						3.86189
						4.44122
						5.90869
						5.90869
						6.14043
						8.6507
						9.15263
						12.1264
						0.850155
						0.850155
						0.850155
						0.888777
						0.888777
						0.888777
						0.888777
						0.966021
						0.966021
						1.00464
						1.04327
						1.04327
						1.04327
						1.15929
						1.15929
						1.23653
						1.39102
						1.42964
						1.62291
						1.62291
						1.62291
						1.70015
						1.70015
						1.73877
						1.77755
						1.81618
						1.8548
						2.00929
						2.08653
						2.16393
						2.24118
						2.35704
						2.35704
						2.35704
						2.39566
						2.47306
						2.51169
						2.7048
						2.74357
						3.09133
						3.2072
						3.2072
						3.36168
						3.55495
						3.86408
						4.25046
						4.59822
						4.8301
						5.13924
						5.71888
						5.71888
						6.10526
						0.811062
						0.849684
						0.849684
						0.849684
						0.888306
						0.888306
						0.888306
						0.926928
						0.926928
						0.96555
						0.96555
						1.04279
						1.08142
						1.08142
						1.1202
						1.1202
						1.19744
						1.27468
						1.27468
						1.27468
						1.3133
						1.3133
						1.39055
						1.46779
						1.58366
						1.58366
						1.69952
						1.81539
						1.93126
						2.0085
						2.08575
						2.27886
						2.39472
						2.39472
						2.43334
						2.7037
						2.74232
						2.78094
						2.89681
						3.28318
						3.63078
						3.78527
						3.97838
						3.97838
						4.28736
						4.3646
						5.09842
						5.36877
						7.0683
						10.3129
						0.84937
						0.887992
						0.887992
						0.926614
						0.965236
						1.00386
						1.04248
						1.04248
						1.15835
						1.19697
						1.31283
						1.31283
						1.31283
						1.35146
						1.35146
						1.39008
						1.46717
						1.50579
						1.54441
						1.54441
						1.66027
						1.66027
						1.73752
						1.73752
						1.85339
						1.93063
						1.93063
						1.96909
						2.04634
						2.43256
						2.54827
						2.58689
						2.58689
						2.74138
						3.01173
						3.05035
						3.28193
						3.39779
						3.43642
						3.43642
						3.5909
						3.78386
						4.09283
						4.24716
						4.78772
						4.98083
						5.25118
						5.36689
						6.33228
						6.79559
						7.7222
						8.57173
						10.2706
						0.812475
						0.889876
						0.928655
						1.0833
						1.19948
						1.35428
						1.62511
						1.66373
						1.70251
						1.70251
						1.85715
						1.89593
						1.89593
						1.93455
						1.97333
						2.51498
						2.55361
						2.70841
						3.01801
						3.25006
						3.83049
						4.33351
						4.33351
						4.60434
						4.83654
						4.91394
						4.95256
						5.10737
						5.30079
						5.57162
						5.76504
						6.80972
						8.74443
						16.0958
						0.811062
						0.811062
						0.811062
						0.811062
						0.849684
						0.849684
						0.849684
						0.888306
						0.926928
						1.08142
						1.12004
						1.15866
						1.15866
						1.15866
						1.2359
						1.2359
						1.27453
						1.31315
						1.31315
						1.31315
						1.39039
						1.46764
						1.50626
						1.54488
						1.54488
						1.54488
						1.5835
						1.5835
						1.66075
						1.66075
						1.69937
						1.73799
						1.81523
						1.85386
						1.85386
						1.89248
						1.89248
						1.9311
						1.96972
[truncated: 261 more rows]

## Sheet: Figure 5g
Figure 5g	% of cells with GFP-LRRK2 Filaments								DMSO	DMSO	DMSO	MLi-2 (500nM)	MLi-2 (500nM)	MLi-2 (500nM)
Drug (2 hr treatment)	DMSO	DMSO	DMSO	MLi-2 (500nM)	MLi-2 (500nM)	MLi-2 (500nM)			WT	K1356A/K1359A	R1384A/K1385A	WT	K1356A/K1359A	R1384A/K1385A
GFP-LRRK2 Construct	WT	K1356A/K1359A	R1384A/K1385A	WT	K1356A/K1359A	R1384A/K1385A			0	0	1.11732	43.0233	0	4.23729
Mean	0	0	0.709658	42.3628	0.416997	2.239			0	0	0	60	0	3.57143
SEM	0	0	0.447538	2.82134	0.229551	0.726566			0	0	0	14.2857	0	0
n (replicates)	18	10	7	18	10	7			0	0	0	36.3636	0	0
Independent Experiments	9	6	4	9	6	4			0	0	0	42.8571	0.952381	0.689655
total number of cells	2027	1145	1041	2042	995	904			0	0	3.20513	45.4545	0	4
									0	0	0.645161	28.5714	0	3.1746
									0	0		33.3333	0
									0	0		27.9661	2.05479
									0	0		30.137	1.16279
									0			43.9024
									0			53
									0			48.2759
									0			50.5319
									0			56.0976
									0			47.3684
									0			43.8849
									0			57.4766

## Sheet: Figure 5h
Figure 5h	% of cells with GFP-LRRK2 Filaments				DMSO	DMSO
Drug (2 hr treatment)	DMSO	DMSO			I2020T	K1358A/K1359A
GFP-LRRK2 Construct	I2020T	K1358A/K1359A			26.7857	0
Mean	30.9925	0			25	0
SEM	2.10215	0			36.5714	0
n (replicates)	10	9			45.7364	0
Independent Experiments	5	5			32.5397	0
total number of cells	1027	578			33.0189	0
					25.2174	0
					29.0323	0
					32.1429	0
					23.8806

## Sheet: Figure 5i
Figure 5i	% of cells with GFP-LRRK2 Filaments						DMSO	DMSO	MLi-2 (500nM)	MLi-2 (500nM)
Drug (2 hr treatment)	DMSO	DMSO	MLi-2 (500nM)	MLi-2 (500nM)			WT	R1501W	WT	R1501W
GFP-LRRK2 Construct	WT	R1501W	WT	R1501W			0	0	43.0233	30
Mean	0	0	39.819	19.9073			0	0	60	21.4286
SEM	0	0	4.17704	2.25231			0	0	14.2857	8.10811
n (replicates)	9	9	9	9			0	0	36.3636	22.4
Independent Experiments	5	5	5	5			0	0	42.8571	10.4167
total number of cells	784	1028	765	936			0	0	45.4545	21.4286
							0	0	47.3684	22.3776
							0	0	31.3131	23.9583
							0	0	37.7049	19.0476

## Sheet: Figure 5j
Figure 5j	% of cells with GFP-LRRK2 Filaments				DMSO	DMSO
Drug (2 hr treatment)	DMSO	DMSO			I2020T	R1501W/I2020T
GFP-LRRK2 Construct	I2020T	R1501W/I2020T			26.7857	0
Mean	31.9332	0			25	0
SEM	2.89909	0			36.5714	0
n (replicates)	7	8			45.7364	0
Independent Experiments	4	4			32.5397	0
total number of cells	735	838			33.0189	0
					23.8806	0
						0
