# Supplementary material for: Structural basis for Parkinson’s disease-linked LRRK2’s binding to microtubules
Source: Nat Struct Mol Biol. 2022 Dec 12;29(12):1196–207. doi: 10.1038/s41594-022-00863-y (PMC9758056; doi:10.1038/s41594-022-00863-y)
Supplement: Source Data Extended Data Fig. 4 — Statistical Source Data [file 41594_2022_863_MOESM10_ESM.xlsx]

## Sheet: EDF 4j
Extended Data Figure 4j					Unlabeled RCKW	TMR-RCKW
Mean	1	0.721828			0.973144	0.843713
SD(+/-)	0.19768	0.388811			0.735093	1.28651
n (replicates)	5	5			1.29176	0.762092
					0.98803	0.307326
					1.01197	0.409505

## Sheet: EDF 4k
Extended Data Figure 4k	Kinesin Run Lengths				0nM	25 nM TMR-RCKW
[TMR-RCKW]	0 nM	TMR-RCKW 25nM			0.835397	0.899453
Tau +/- 95% Confidence intervals (microns)	2.174 ± 0.024	1.212 ± 0.017			0.89961	0.899453
R2	0.9965	0.9979			0.96398	0.963666
n (kinesin motile events)	1129	380			0.96398	0.963666
					1.02819	1.02788
					1.09241	1.09209
					1.09241	1.09209
					1.15662	1.1563
					1.22099	1.1563
					1.22099	1.3491
					1.22099	1.41331
					1.22099	1.47753
					1.22099	1.5419
					1.22099	1.5419
					1.22099	1.60611
					1.22099	1.60611
					1.22099	1.67032
					1.34942	1.99154
					1.34942	2.11997
					1.34942	2.11997
					1.41379	2.18434
					1.41379	2.31277
					1.478	2.63399
					1.478	2.76241
					1.54221	3.27643
					1.54221	3.79029
					1.54221	5.33219
					1.54221	0.836496
					1.54221	0.900866
					1.60658	1.09382
					1.60658	1.15819
					1.67079	1.15819
					1.73501	1.22256
					1.73501	1.41551
					1.73501	1.47988
					1.73501	1.54425
					1.79922	1.60862
					1.86359	4.37543
					1.86359	8.81524
					1.9278	14.4131
					1.99202	0.965079
					2.05639	1.09366
					2.05639	1.15803
					2.05639	1.15803
					2.05639	1.80142
					2.05639	2.18748
					2.1206	2.38043
					2.1206	2.50917
					2.1206	4.37481
					2.18481	0.963823
					2.18481	1.02819
					2.24918	1.09241
					2.24918	1.09241
					2.24918	1.22099
					2.24918	2.05623
					2.31339	2.1206
					2.5704	2.50619
					2.63462	2.7632
					2.63462	3.08442
					2.63462	5.26923
					2.69899	5.78341
					2.69899	8.67503
					2.69899	13.6873
					2.82741	1.22303
					2.89178	1.2874
					2.956	1.35177
					2.956	1.35177
					3.08458	1.35177
					3.09871	1.67362
					3.213	1.86673
					3.4058	1.9311
					3.4058	2.44606
					3.47001	3.41161
					3.5986	3.99094
					3.66281	5.66456
					3.66281	10.8785
					3.66281	0.899924
					3.72718	0.964137
					3.79139	0.964137
					4.0484	0.964137
					4.17699	1.02835
					4.17699	1.09272
					4.2412	1.2213
					4.2412	1.2213
					4.30541	1.4141
					4.56242	1.92827
					4.62679	1.99264
					4.8838	2.24965
					5.01238	2.24965
					5.14081	2.24965
					5.14081	2.31402
					5.14081	2.50682
					5.14081	2.57103
					5.26939	11.1842
					5.65498	1.02866
					5.7192	1.28583
					5.84778	1.54315
					5.91199	1.60737
					6.169	1.73595
					6.169	1.73595
					6.23321	2.18607
					6.3618	2.31465
					6.55459	2.63603
					6.82589	3.21473
					6.87582	3.2791
					7.13298	3.4719
					9.06078	4.56493
					9.70339	0.83524
					12.0168	0.963666
					13.4946	1.02788
					14.0088	1.02788
					14.3944	1.15646
					15.1012	1.15646
					18.25	1.22067
					27.375	1.41347
					30.9736	1.41347
					39.3274	1.41347
					1.09272	1.5419
					1.34989	1.60611
					1.34989	1.67048
					1.4141	1.92749
					1.4141	2.05592
					1.4141	2.18434
					1.47847	2.31292
					1.47847	7.45263
					1.47847	0.835397
					1.54268	0.963823
					1.60705	1.2852
					1.60705	1.478
					1.79985	1.54221
					1.79985	1.73501
					1.79985	1.73501
					1.99264	1.86359
					1.99264	2.05623
					1.99264	2.05623
					2.05701	2.1206
					2.12123	3.08442
					2.12123	3.53423
					2.12123	3.91982
					2.24981	3.98403
					2.24981	4.75522
					2.31402	5.20502
					2.37839	13.6229
					2.44261	0.836653
					2.50698	0.901023
					2.50698	0.965236
					2.57119	0.965236
					2.57119	0.965236
					2.6354	1.09398
					2.76398	1.15835
					2.82836	1.15835
					2.82836	1.15835
					2.82836	1.22272
					3.08536	1.22272
					3.14973	1.28709
					3.27832	1.35146
					3.27832	1.41583
					3.40674	1.54441
					3.40674	1.67315
					3.40674	1.80189
					3.53533	2.12374
					3.66391	2.38106
					3.72828	2.63854
					3.92108	2.63854
					3.92108	2.70291
					4.04966	3.47504
					4.24245	3.60378
					4.30667	4.24732
					4.37104	5.27693
					4.37104	0.83524
					5.07817	0.83524
					5.33517	0.83524
					6.10651	0.899453
					6.29947	0.963823
					6.36368	1.02804
					6.42789	1.02804
					6.49226	1.09225
					7.4564	1.09225
					7.52077	1.09225
					7.90636	1.15646
					7.90636	1.15646
					8.16353	1.15646
					8.61349	1.22067
					8.74207	1.22067
					8.80629	1.22067
					8.99908	1.22067
					9.12767	1.28504
					9.19204	1.28504
					9.51342	1.34926
					11.6989	1.34926
					11.6989	1.34926
					12.7274	1.34926
					14.0772	1.34926
					14.3986	1.41347
					25.1333	1.41347
					0.835554	1.47768
					0.899767	1.47768
					0.899767	1.47768
					0.964137	1.54205
					0.964137	1.54205
					1.02835	1.67048
					1.02835	1.67048
					1.09256	1.73469
					1.15693	1.73469
					1.15693	1.73469
					1.28536	1.73469
					1.28536	1.79906
					1.34973	1.86328
					1.54252	2.1845
					1.54252	2.56993
					1.60674	2.6343
					1.60674	2.69852
					1.67111	2.89131
					1.73532	2.89131
					1.73532	2.95553
					1.73532	2.95553
					1.79953	3.21253
					1.79953	3.21253
					1.8639	3.40517
					1.99233	3.98356
					1.99233	4.75443
					2.0567	5.14002
					2.50651	5.33282
					2.63509	6.10369
					2.63509	8.995
					2.76367	0.902279
					2.89225	1.03118
					3.08505	1.03118
					3.47064	1.16007
					3.85623	1.41802
					4.43462	1.48239
					4.49899	1.54692
					5.33455	1.61129
					5.97715	1.67582
					6.61991	1.67582
					6.68412	1.80472
					6.87691	1.99798
					7.77684	2.3203
					9.89775	4.57608
					10.7333	4.8984
					11.6331	6.18753
					11.6331	0.835397
					11.8259	0.89961
					14.011	0.963823
					16.2605	1.02804
					17.046	1.28504
					0.835711	1.34942
					0.899924	1.54221
					1.02851	1.60642
					1.02851	1.73485
					1.09272	1.92765
					1.09272	1.99202
					1.15709	2.31324
					1.28567	2.31324
					1.28567	2.44166
					1.67127	2.82726
					1.67127	2.89147
					1.79985	3.02005
					1.92843	3.66265
					2.05701	5.07628
					2.12123	6.16853
					2.1856	8.09633
					2.37839	8.22476
					2.44261	8.80315
					2.44261	0.899924
					2.44261	0.964137
					2.50698	0.964137
					2.50698	1.02851
					2.69977	1.15693
					2.69977	1.34989
					2.76414	1.34989
					2.76414	1.47831
					2.76414	1.54268
					2.76414	1.67127
					3.14973	1.79969
					3.34269	1.86406
					3.53548	2.12107
					3.98544	2.18544
					4.11403	2.37824
					4.30682	2.44245
					4.88537	2.76398
					4.94958	2.8282
					5.14253	3.21379
					5.78529	3.27816
					6.17104	3.34237
					10.6064	3.40674
					13.949	3.66375
					15.1703	5.91356
					17.7416	8.03463
					0.835554	8.16321
					0.835554	0.836653
					0.96398	0.965393
					0.96398	0.965393
					1.22115	1.02961
					1.22115	1.09398
					1.34957	1.09398
					1.34957	1.15835
					1.41394	1.15835
					1.47816	1.15835
					1.54252	1.28709
					1.60674	1.28709
					1.67095	1.41583
					1.67095	1.54457
					1.67095	1.54457
					1.73532	1.54457
					1.86375	1.60894
					1.92812	1.60894
					2.05654	1.73752
					2.12091	1.86626
					2.18513	1.86626
					2.24934	1.995
					2.44229	2.12374
					2.44229	2.18811
					2.63509	2.25248
					2.76351	2.25248
					2.82788	2.38106
					2.8921	2.38106
					3.02068	2.44543
					3.02068	2.5098
					3.42056	3.34646
					3.92045	0.836182
					3.92045	0.964765
					4.17746	1.09335
					4.17746	1.22209
					4.56305	1.2863
					4.62742	1.35067
					5.07722	1.35067
					6.23416	1.60799
					6.94113	1.67221
					8.35491	1.73658
					10.2188	2.37965
					13.6893	2.44402
					15.2318	2.70134
					17.9953	2.82992
					18.1381	2.95851
					27.6356	3.2802
					1.22067	3.73032
					1.28489	4.69508
					1.41347	5.91717
					1.47768	7.20347
					1.5419	7.65375
					1.60627	18.8447
					1.60627	0.900866
					1.60627	0.965236
					1.67048	1.02945
					1.73469	1.09382
					1.92749	1.09382
					1.9917	1.09382
					2.12013	1.15819
					2.12013	1.15819
					2.1845	1.3513
					2.1845	1.3513
					2.56993	1.47988
					3.01958	1.47988
					3.08395	1.54425
					6.68176	1.60862
					6.87456	1.67299
					8.28803	1.73736
					0.835711	1.99469
					1.09288	2.05905
					1.09288	2.05905
					1.35004	2.18764
					1.41426	2.18764
					1.41426	2.25201
					1.54284	2.31638
					1.54284	2.44512
					1.60721	2.50949
					1.60721	2.50949
					1.67142	2.76681
					1.73579	2.83118
					1.73579	3.4102
					1.80001	3.47457
					1.92859	3.79626
					1.9928	3.86063
					2.05717	3.925
					2.12138	4.11811
					2.12138	4.50417
					2.18575	4.56839
					2.24997	5.2763
					2.44292	7.3352
					2.63572
					2.63572
					2.70009
					2.82851
					2.82851
					2.82851
					2.89288
					2.89288
					2.95709
					3.02147
					3.08568
					3.15005
					3.15005
					3.27863
					3.40721
					3.5358
					3.66438
					3.66438
					3.79281
					3.98576
					4.37151
					4.37151
					4.50009
					4.62852
					4.62852
					4.69289
					4.82147
					4.82147
					4.88568
					5.27143
					5.40001
					5.59281
					5.78576
					7.20002
					7.39282
					7.39282
					7.71435
					7.77857
					8.22868
					10.0929
					10.4787
					12.3429
					14.5286
					15.4929
					15.7501
					18.193
					18.9643
					20.7001
					0.964451
					0.964451
					1.22162
					1.28583
					1.3502
					1.41457
					1.47878
					1.54315
					1.60737
					1.73595
					1.73595
					1.73595
					1.80032
					2.05748
					2.05748
					2.05748
					2.1217
					2.18607
					2.25028
					2.25028
					2.44323
					2.50745
					2.57182
					2.76477
					2.76477
					2.82898
					2.89335
					2.89335
					3.02194
					3.08615
					3.2791
					3.40768
					3.40768
					3.79343
					3.85765
					4.11497
					4.30777
					4.56493
					5.33643
					5.72234
					5.78655
					6.04371
					7.00817
					7.27962
					7.39391
					7.71545
					8.93707
					9.64435
					10.7372
					11.1231
					11.4445
					11.6375
					11.8946
					12.2804
					13.502
					13.8235
					15.1094
					15.2379
					21.1531
					1.15646
					1.54205
					1.60627
					1.92749
					2.05607
					2.12028
					2.1845
					2.1845
					2.24871
					2.31308
					2.57009
					2.57009
					2.57009
					2.89131
					2.89131
					2.95553
					3.27675
					3.53376
					4.04777
					4.17636
					4.69038
					4.94738
					5.07581
					5.65404
					6.16806
					6.74629
					7.13188
					7.58153
					8.28834
					14.1352
					0.837595
					0.837595
					0.837595
					0.837595
					0.966335
					1.1596
					1.1596
					1.1596
					1.22413
					1.35303
					1.35303
					1.35303
					1.54629
					1.54629
					1.54629
					1.73956
					1.8683
					1.93283
					1.93283
					2.06157
					2.38373
					2.44826
					2.44826
					2.51263
					2.89916
					3.35022
					3.93002
					4.44545
					4.57419
					4.57419
					7.73115
					7.92442
					0.83524
					0.963666
					1.02804
					1.09225
					1.28489
					1.47768
					1.47768
					1.5419
					1.5419
					1.5419
					1.5419
					1.67048
					1.67048
					1.73469
					1.86312
					1.86312
					1.92749
					1.92749
					2.31292
					2.44135
					2.44135
					2.56993
					2.56993
					3.21238
					3.40517
					4.94707
					5.97511
					6.61755
					8.09523
					11.1148
					11.1792
					15.4837
					0.835397
					0.96398
					0.96398
					1.02819
					1.02819
					1.02819
					1.02819
					1.09256
					1.22099
					1.28536
					1.28536
					1.41379
					1.41379
					1.41379
					1.47816
					1.54237
					1.54237
					1.60658
					1.67079
					1.73516
					1.73516
					1.79938
					1.79938
					1.79938
					1.86359
					1.92796
					1.92796
					1.99217
					1.99217
					1.99217
					1.99217
					2.05639
					2.12076
					2.12076
					2.12076
					2.12076
					2.18497
					2.24918
					2.24918
					2.24918
					2.31355
					2.31355
					2.31355
					2.37777
					2.50635
					2.57056
					2.57056
					2.76336
					2.82757
					2.89194
					2.95615
					2.95615
					3.08474
					3.21316
					3.27753
					3.27753
					3.53454
					3.66312
					3.72734
					3.79155
					3.85592
					3.92013
					3.98435
					4.17714
					4.17714
					4.56273
					4.81974
					4.81974
					4.81974
					6.16932
					6.23369
					6.87629
					7.06908
					7.32609
					8.54708
					9.57543
					10.7322
					15.9375
					0.835554
					0.835554
					0.899924
					0.964137
					1.02851
					1.15709
					1.15709
					1.28552
					1.34989
					1.34989
					1.4141
					1.47847
					1.47847
					1.47847
					1.47847
					1.54268
					1.54268
					1.54268
					1.60705
					1.67127
					1.73548
					1.79985
					1.79985
					1.86406
					1.92843
					1.99264
					2.05686
					2.05686
					2.12123
					2.24981
					2.24981
					2.24981
					2.31402
					2.37839
					2.69977
					2.8282
					3.02115
					3.08536
					3.21395
					3.21395
					3.21395
					3.27816
					3.53533
					3.53533
					3.66391
					3.72812
					3.79249
					3.79249
					3.8567
					4.0495
					4.17808
					4.30667
					4.30667
					4.49946
					5.46376
					5.46376
					6.0423
					6.17073
					6.29931
					6.29931
					6.29931
					6.42789
					6.94207
					7.00644
					7.90636
					8.29195
					11.1845
					13.2415
					19.9264
					30.7896
					0.836025
					0.836025
					0.836025
					0.900238
					0.900238
					0.900238
					0.964608
					0.964608
					0.964608
					0.964608
					1.02898
					1.02898
					1.02898
					1.02898
					1.09319
					1.15756
					1.15756
					1.22177
					1.35036
					1.35036
					1.41473
					1.41473
					1.4791
					1.4791
					1.4791
					1.4791
					1.54331
					1.54331
					1.54331
					1.67189
					1.67189
					1.67189
					1.67189
					1.80063
					1.80063
					1.86485
					1.92922
					1.99343
					1.99343
					2.0578
					2.0578
					2.12217
					2.12217
					2.18638
					2.25075
					2.31496
					2.37934
					2.37934
					2.37934
					2.44371
					2.50792
					2.6365
					2.82945
					2.82945
					3.08678
					3.15099
					3.15099
					3.15099
					3.21536
					3.21536
					3.27957
					3.40816
					3.40816
					3.5369
					3.60111
					3.72969
					3.72969
					3.92265
					4.1156
					4.30855
					4.43713
					4.75867
					4.88725
					4.95162
					5.53033
					5.85186
					5.91623
					6.23777
					6.30198
					6.36635
					6.49493
					6.62352
					7.90966
					7.90966
					8.16683
					8.87427
					12.1538
					15.8193
					17.0411
					0.899453
					0.899453
					0.899453
					0.963666
					1.02804
					1.15646
					1.15646
					1.15646
					1.15646
					1.28489
					1.34926
					1.34926
					1.41347
					1.47768
					1.47768
					1.60627
					1.73469
					1.73469
					1.79891
					1.79891
					1.79891
					1.86312
					1.86312
					1.92749
					2.1845
					2.1845
					2.44135
					2.44135
					2.63415
					2.69836
					2.89115
					3.01958
					3.5336
					3.7264
					3.85482
					4.62585
					5.78231
					7.00298
					8.73768
					8.80189
					9.0589
					9.89414
					0.835868
					0.900238
					0.900238
					0.900238
					0.900238
					0.900238
					0.900238
					0.964608
					1.02882
					1.09319
					1.09319
					1.1574
					1.1574
					1.1574
					1.22177
					1.22177
					1.22177
					1.22177
					1.22177
					1.22177
					1.28599
					1.35036
					1.35036
					1.35036
					1.41473
					1.41473
					1.41473
					1.54331
					1.54331
					1.54331
					1.54331
					1.54331
					1.54331
					1.60752
					1.60752
					1.67189
					1.67189
					1.67189
					1.73626
					1.73626
					1.80048
					1.80048
					1.86485
					1.86485
					1.86485
					1.92906
					1.92906
					1.92906
					1.92906
					1.99343
					1.99343
					1.99343
					1.99343
					2.05764
					2.12201
					2.2506
					2.2506
					2.31496
					2.31496
					2.31496
					2.3291
					2.37918
					2.37918
					2.44355
					2.44355
					2.44355
					2.50776
					2.50776
					2.70071
					2.70071
					2.76508
					2.8293
					2.8293
					2.89367
					2.89367
					2.89367
					2.89367
					2.95788
					2.95788
					3.02225
					3.15083
					3.2152
					3.27942
					3.34379
					3.34379
					3.408
					3.408
					3.47237
					3.60095
					3.66532
					3.85812
					3.85812
					3.92249
					3.98686
					4.05107
					4.11544
					4.11544
					4.56556
					4.62977
					4.82273
					4.82273
					5.01568
					5.27285
					5.33721
					5.91592
					6.23745
					6.88037
					7.00911
					7.13769
					7.26627
					7.45923
					8.48805
					9.32392
					9.58124
					16.3972
					16.7831
					17.9405
					18.0691
					18.648
					22.9562
					0.900395
					0.900395
					0.900395
					0.964608
					0.964608
					1.02898
					1.02898
					1.09335
					1.09335
					1.09335
					1.09335
					1.22193
					1.22193
					1.22193
					1.35051
					1.41488
					1.4791
					1.54347
					1.54347
					1.54347
					1.54347
					1.60784
					1.60784
					1.60784
					1.60784
					1.67205
					1.67205
					1.67205
					1.67205
					1.73642
					1.73642
					1.73642
					1.80063
					1.80063
					1.865
					1.865
					1.99359
					2.05796
					2.12217
					2.18654
					2.18654
					2.25091
					2.25091
					2.31512
					2.44386
					2.44386
					2.50807
					2.50807
					2.57245
					2.57245
					2.57245
					2.63666
					2.63666
					2.63666
					2.70103
					2.7654
					2.89398
					2.89398
					2.95835
					3.15115
					3.3441
					3.47284
					3.53705
					3.79438
					3.79438
					3.79438
					3.92296
					3.92296
					4.11591
					4.43745
					4.43745
					4.50166
					5.08052
					5.2091
					5.2091
					9.8395
					10.4184
					10.4826
					11.9618
					29.9044
					0.836182
					0.836182
					0.836182
					0.836182
					0.964765
					1.02898
					1.09335
					1.15772
					1.15772
					1.2863
					1.2863
					1.35067
					1.41488
					1.47925
					1.47925
					1.47925
					1.47925
					1.60784
					1.67221
					1.67221
					1.73658
					1.80079
					1.80079
					1.80079
					1.80079
					1.80079
					1.92953
					1.92953
					1.92953
					1.92953
					2.05811
					2.1867
					2.1867
					2.31544
					2.44402
					2.50839
					2.50839
					2.63697
					2.76555
					2.82992
					2.82992
					2.89414
					3.28004
					3.28004
					3.40878
					3.40878
					3.48728
					3.60174
					3.73032
					3.73032
					3.79469
					3.8589
					3.92327
					3.98764
					4.1806
					4.1806
					4.50213
					4.95225
					5.53111
					6.62446
					6.7532
					7.01036
					7.91092
					9.06848
					9.13285
					9.26143
					9.77608
					13.2491
					13.8279

## Sheet: EDF 4m
Extended Data Figure 4m													[tubulin]	100 mM NaCl	100 mM NaCl	100 mM NaCl	100 mM NaCl	150 mM NaCl	150 mM NaCl	150 mM NaCl	150 mM NaCl
[NaCl] (millimolar)	100 mM	100 mM	100 mM	100 mM	100 mM	150 mM	150 mM	150 mM	150 mM	150 mM			0	0	0	0	0	0	0	0	0
[tubulin] (micromolar)	0	0.21	0.42	0.84	1.47	0	0.21	0.42	0.84	1.47			0.21	0.593804	0.556645	0.74171	0.711198	0.131787	0.03535	0.240252	0.246949
Mean	0	0.650839	0.875657	0.928402	0.966181	0	0.163584	0.246006	0.301482	0.398437			0.42	0.829055	0.862202	0.900773	0.910598	0.218164	0.129434	0.307937	0.32849
SD(+/-)	0	0.0894919	0.0374364	0.024497	0.0160932	0	0.10047	0.0912932	0.074679	0.122006			0.84	0.91457	0.901228	0.952761	0.945051	0.267191	0.222812	0.319326	0.396601
n (replicates)	4	4	4	4	4	4	4	4	4	4			1.47	0.959351	0.946655	0.980293	0.978424	0.399053	0.230047	0.448961	0.515689
