# Supplementary material for: Structural basis for Parkinson’s disease-linked LRRK2’s binding to microtubules
Source: Nat Struct Mol Biol. 2022 Dec 12;29(12):1196–207. doi: 10.1038/s41594-022-00863-y (PMC9758056; doi:10.1038/s41594-022-00863-y)
Supplement: Source Data Extended Data Fig. 5 — Statistical Source Data [file 41594_2022_863_MOESM12_ESM.xlsx]

## Sheet: EDF 5j
Extended Data Figure 5j	pRab10/total GFP-Rab10 signal (normalized to average of WT)									WT	K1358A/K1359A	R1384A/K1385A	R1501W	I2020T	K1358A/K1359A/I2020T	R1501W/I2020T
GFP-LRRK2 Construct	WT	K1358A/K1359A	R1384A/K1385A	R1501W	I2020T	K1358A/K1359A/I2020T	R1501W/I2020T			0.881143	0.626703	0.687521	0.996341	2.97235	1.8021	1.71872
Mean	1	0.939613	1.17668	1.29406	2.41239	1.97008	1.79608			0.812324	0.59453	0.748101	0.997893	2.53594	1.75487	1.51149
SEM	0.0934228	0.114041	0.179913	0.148256	0.161006	0.183905	0.179678			0.89421	0.648441	0.853709	0.930838	2.4918	1.56449	1.36128
n (replicates)	24	17	14	15	24	15	13			0.538783	0.630518	0.963656	1.46909	2.10433	1.74134	1.41232
Independent Experiments	10	7	6	6	10	6	5			0.904822	0.95641	2.73101	1.72657	2.61973	2.22451	2.03497
										0.603553	0.784268	0.72074	1.29011	2.40736	2.06256	1.92072
										1.26267	0.949231	0.709828	0.485255	1.74259	2.07345	0.983707
										0.823433	0.916209	0.815439	0.579643	1.85234	1.36941	1.80414
										0.442135	0.354704	0.989726	1.1234	1.29773	0.858837	1.69908
										0.658094	0.495295	1.00215	1.12233	1.46496	1.34605	1.24159
										0.612083	0.956295	0.836859	1.1361	1.94836	1.83117	1.87613
										0.711242	0.755935	1.20566	1.16897	2.06339	1.7498	3.65175
										0.928002	1.09326	2.57495	1.42756	1.73836	2.46995	2.1332
										0.952203	1.07738	1.63417	2.44138	2.46268	3.90297
										2.164	1.05002		2.51546	3.32469	2.79967
										0.807708	2.20908			2.06475
										0.73393	1.87514			2.0246
										1.01022				2.02534
										0.864634				2.02735
										1.31131				2.42886
										1.0037				2.38399
										1.34701				2.99193
										2.31857				4.46771
										1.41423				4.45619
